# Supplementary material for: Female Gene Networks Are Expressed in Myofibroblast-Like Smooth Muscle Cells in Vulnerable Atherosclerotic Plaques
Source: Arterioscler Thromb Vasc Biol. 2023 Aug 17;43(10):1836–50. doi: 10.1161/ATVBAHA.123.319325 (PMC10521798; doi:10.1161/ATVBAHA.123.319325)
Supplement: Supplementary file 2 [file atv-43-1836-s002.xlsx]

## Sheet: Summary
Supplementary Material to:
Female gene networks are expressed in myofibroblast-like smooth muscle cells in vulnerable atherosclerotic plaques.
Ernest Diez Benavente 1, Santosh Karnewar 2, Michele Buono 1, Eloi Mili 1, Robin J. G. Hartman 1, Daniek Kapteijn 1, Lotte Slenders 3, Mark Daniels 1, Redouane Aherrahrou 4, 5, 6, Tobias Reinberger 5, Barend M. Mol 7, Gert J. de Borst 7, Dominique P. V. de Kleijn 7, Koen H. M. Prange 8, Marie A. C. Depuydt 8, Menno P. J. de Winther 8, Johan Kuiper 8, Johan L. M. Björkegren 9, 10, Jeanette Erdmann…
Synopsis
Table	Summary
Table S1	Table displaying female networks results of sensitivity analysis on different soft-threshold powers (soft-threshold powers = 8, 12, 16, 20 and 24)
Table S2	Table displaying single-cell clustering results of sensitivity analysis on combinations of different selection of PCs and resolution thresholds (PCs = 10, 20 and 30; resolution = 0.6, 0.8, 1.25)
Table S3	Baseline table of patients selected for the study (158 females and 158 age-matched males).
Table S4	Table of genes used in the study and gene regulatory network assignment in females.
Table S5	Table of genes used in the study and gene regulatory network assignment in males.
Table S6	Go term gene enrichment analysis of female modules.
Table S7	Go term gene enrichment analysis of male modules.
Table S8	Comparison of network connectivity for female-defined networks between females and males.
Table S9	Overlap of female-defined GRNs with previously defined STARNET aortic blue GRN network.
Table S10	Enrichment of genes in loci associated with CAD in female defined modules.
Table S11	Comparison of network connectivity for male-defined networks between males and females.
Table S12	Differentially Expressed Genes (DEGs) for SMC and EC subtypes in carotid scRNAseq.
Table S13	Enrichment for Differentially Expressed Genes (DEGs) of SMC and EC subtypes in carotid scRNAseq.
Table S14	Summary of Differentially Expressed Genes in male and female Apoe-/-mice sub-study.
Table S15	Differentially Expressed Genes (DEGs) for female Apoe-/-mice fed Western diet for 30 weeks vs. 18 weeks.
Table S16	Differentially Expressed Genes (DEGs) for male Apoe-/-mice fed Western diet for 30 weeks vs. 18 weeks.
Table S17	Differentially Expressed Genes (DEGs) for female Apoe-/-mice fed Western diet for 30 weeks vs. male Apoe-/-mice fed Western diet for 30 weeks.
Table S18	Differentially Expressed Genes (DEGs) for female Apoe-/-mice fed Western diet for 18 weeks vs. male Apoe-/-mice fed Western diet for 18 weeks.
Table S19	Reactome enrichment of Differentially Expressed Genes (DEGs) for female Apoe-/-mice fed Western diet for 30 weeks vs. 18 weeks.
Table S20	Reactome enrichment of Differentially Expressed Genes (DEGs) for male Apoe-/-mice fed Western diet for 30 weeks vs. 18 weeks.
Table S21	Reactome enrichment of Differentially Expressed Genes (DEGs) for female Apoe-/-mice fed Western diet for 30 weeks vs. male Apoe-/-mice fed Western diet for 30 weeks.
Table S22	Reactome enrichment of Differentially Expressed Genes (DEGs) for female Apoe-/-mice fed Western diet for 18 weeks vs. male Apoe-/-mice fed Western diet for 18 weeks.

## Sheet: 1. Sensitivity GRNs
	black	turquoise	brown	cyan	green	magenta	grey	greenyellow	midnightblue	pink	purple	red	salmon	tan	blue	yellow
GRNs	Soft Threshold = 8
blue	170	3624	0	0	0	82	999	0	42	34	0	0	0	0	0	1493
brown	0	0	0	8	852	0	315	1	0	1	0	98	2	0	166	0
turquoise	1	0	1899	41	182	0	765	24	0	7	67	108	32	72	4755	1
yellow	0	0	0	3	0	0	0	69	1	65	15	0	30	0	0	0
GRNs	Soft Threshold = 12
black	117	13	0	0	0	16	18	0	0	0	0	0	0	0	0	0
blue	54	3611	0	0	0	66	989	0	6	16	0	0	0	0	0	1026
brown	0	0	0	0	905	0	287	0	0	0	0	107	0	0	176	0
green	0	0	0	1	0	0	3	52	2	85	7	0	23	0	0	0
magenta	0	0	0	0	0	0	1	0	35	0	0	0	0	0	0	0
pink	0	0	0	46	6	0	12	0	0	0	0	0	12	0	18	0
red	0	0	2	4	0	0	33	38	0	5	48	0	26	8	7	0
turquoise	0	0	1891	1	123	0	537	4	0	0	27	99	3	64	4720	0
yellow	0	0	6	0	0	0	199	0	0	1	0	0	0	0	0	468
GRNs	Soft Threshold = 16
black	136	11	0	0	0	20	18	0	0	0	0	0	0	0	0	0
blue	35	3192	0	0	0	62	589	0	2	10	0	0	0	0	0	2
brown	0	0	1899	2	0	0	147	5	0	0	16	0	4	72	1495	0
green	0	0	0	0	915	0	18	0	0	0	0	90	0	0	35	0
greenyellow	0	0	0	0	0	0	1	0	41	0	0	0	0	0	0	0
magenta	0	0	0	0	0	0	5	0	0	0	0	0	0	0	0	81
pink	0	0	0	0	0	0	1	16	0	0	55	0	10	0	5	0
purple	0	0	0	31	0	0	0	0	0	0	0	0	8	0	11	0
red	0	0	0	3	0	0	8	71	0	96	10	0	28	0	0	0
turquoise	0	0	0	16	119	0	855	2	0	0	1	116	14	0	3375	0
yellow	0	421	0	0	0	0	437	0	0	1	0	0	0	0	0	1411
GRNs	Soft Threshold = 20
black	0	0	31	2	0	0	33	0	0	0	2	0	3	67	26	0
blue	10	3364	0	0	0	68	405	0	2	6	0	0	0	0	0	3
brown	0	0	0	3	66	0	366	0	0	0	0	122	1	0	1498	0
cyan	0	1	0	0	0	0	1	0	41	0	0	0	0	0	0	0
green	0	0	0	0	966	0	25	0	0	0	0	73	0	0	45	0
greenyellow	0	0	0	0	0	0	0	0	0	0	61	0	0	0	11	0
grey	0	0	0	0	0	0	633	0	0	0	0	0	0	0	0	0
magenta	0	0	0	0	0	0	7	0	0	0	0	0	0	0	0	101
pink	0	0	0	0	0	0	5	38	0	92	0	0	0	0	0	0
purple	0	0	0	11	0	0	8	21	0	7	0	0	43	0	0	0
red	161	11	0	0	0	14	24	0	0	1	0	0	0	0	0	0
salmon	0	0	0	1	0	0	1	35	0	0	19	0	8	0	0	0
tan	0	0	0	35	2	0	1	0	0	0	0	0	9	0	21	0
turquoise	0	0	1868	0	0	0	239	0	0	0	0	11	0	5	3320	0
yellow	0	248	0	0	0	0	331	0	0	1	0	0	0	0	0	1390
GRNs	Soft Threshold = 24
black	171	0	0	0	0	0	0	0	0	0	0	0	0	0	0	0
blue	0	3624	0	0	0	0	0	0	0	0	0	0	0	0	0	0
brown	0	0	1899	0	0	0	0	0	0	0	0	0	0	0	0	0
cyan	0	0	0	52	0	0	0	0	0	0	0	0	0	0	0	0
green	0	0	0	0	1034	0	0	0	0	0	0	0	0	0	0	0
greenyellow	0	0	0	0	0	82	0	0	0	0	0	0	0	0	0	0
grey	0	0	0	0	0	0	2079	0	0	0	0	0	0	0	0	0
magenta	0	0	0	0	0	0	0	94	0	0	0	0	0	0	0	0
midnightblue	0	0	0	0	0	0	0	0	43	0	0	0	0	0	0	0
pink	0	0	0	0	0	0	0	0	0	107	0	0	0	0	0	0
purple	0	0	0	0	0	0	0	0	0	0	82	0	0	0	0	0
red	0	0	0	0	0	0	0	0	0	0	0	206	0	0	0	0
salmon	0	0	0	0	0	0	0	0	0	0	0	0	64	0	0	0
tan	0	0	0	0	0	0	0	0	0	0	0	0	0	72	0	0
turquoise	0	0	0	0	0	0	0	0	0	0	0	0	0	0	4921	0
yellow	0	0	0	0	0	0	0	0	0	0	0	0	0	0	0	1494

## Sheet: 2. Sensitivity single-cell
	CD3+ T Cells I	CD3+ T Cells II	CD3+ T Cells III	CD3+ T Cells IV	CD68+IL18+TLR4+TREM2+ Resident macrophages	ACTA2+ Smooth Muscle Cells	CD3+ T Cells V	CD68+CASP1+IL1B+SELL+ Inflammatory macrophages	CD3+CD56+ NK Cells I	CD68+ABCA1+OLR1+TREM2+ Foam Cells	CD34+ Endothelial Cells I	CD34+ Endothelial Cells II	CD3+CD56+ NK Cells II	FOXP3+ T Cells	CD68+CD1C+ Dendritic Cells	CD79A+ Class-switched Memory B Cells	CD3+ T Cells VI	CD68+KIT+ Mast Cells	CD68+CD4+ Monocytes	CD79+ Plasma B Cells
Clusters	10 PCs, resolution = 0.6
0	40	242	458	10	0	1	3	1	9	1	0	0	0	66	0	2	59	0	0	0
1	57	332	7	180	0	0	53	0	21	0	0	0	0	0	0	0	0	0	0	0
2	0	9	0	7	0	0	196	0	179	0	0	0	177	0	0	0	0	0	0	0
3	412	53	13	21	0	0	0	0	3	0	0	0	0	49	0	0	0	0	0	0
4	0	0	0	0	313	0	0	3	0	213	0	0	0	0	1	0	2	0	0	0
5	192	3	0	217	0	0	23	0	11	0	0	0	0	15	0	0	0	0	0	0
6	0	1	0	0	19	0	0	233	1	2	0	0	0	0	125	0	9	0	1	0
7	0	0	0	0	0	278	0	0	0	0	0	0	0	0	0	0	0	0	0	0
8	0	0	0	0	0	0	0	0	0	0	210	1	0	0	0	0	7	0	0	0
9	0	0	1	0	0	0	0	0	0	0	3	179	0	0	0	0	2	0	0	0
10	0	0	0	0	1	0	0	0	0	0	0	0	0	0	0	119	0	0	24	20
11	0	0	0	0	0	0	0	0	0	0	0	0	0	0	0	0	0	58	0	0
Clusters	10 PCs, resolution = 0.8
0	0	203	315	6	0	1	3	1	10	0	0	0	0	42	0	1	60	0	0	0
1	69	337	4	130	0	0	40	0	14	0	0	0	0	0	0	0	0	0	0	0
2	0	10	0	7	0	0	197	0	183	0	0	0	177	0	0	0	0	0	0	0
3	246	68	157	15	0	0	0	0	3	0	0	0	0	51	0	0	0	0	0	0
4	91	10	0	258	0	0	35	0	14	0	0	0	0	4	0	0	0	0	0	0
5	0	0	0	0	8	0	0	229	0	1	0	0	0	0	124	0	2	0	1	0
6	295	12	1	19	0	0	0	0	0	0	0	0	0	33	0	0	0	0	0	0
7	0	0	0	0	322	0	0	3	0	5	0	0	0	0	1	0	4	0	0	0
8	0	0	0	0	0	278	0	0	0	0	0	0	0	0	0	0	0	0	0	0
9	0	0	1	0	2	0	0	4	0	210	0	0	0	0	1	1	4	0	0	0
10	0	0	0	0	0	0	0	0	0	0	210	1	0	0	0	0	7	0	0	0
11	0	0	1	0	0	0	0	0	0	0	3	179	0	0	0	0	2	0	0	0
12	0	0	0	0	1	0	0	0	0	0	0	0	0	0	0	119	0	0	24	20
13	0	0	0	0	0	0	0	0	0	0	0	0	0	0	0	0	0	58	0	0
Clusters	10 PCs, resolution = 1.25
0	18	165	259	3	0	0	1	1	6	0	0	0	0	30	0	1	0	0	0	0
1	54	298	10	78	0	0	9	0	10	0	0	0	0	1	0	0	0	0	0	0
2	40	27	0	228	0	0	62	0	17	0	0	0	0	0	0	0	0	0	0	0
3	247	16	42	3	0	0	0	0	0	0	0	0	0	41	0	0	0	0	0	0
4	0	0	0	0	318	0	0	2	0	5	0	0	0	0	3	0	0	0	0	0
5	0	9	0	9	0	0	144	0	161	0	0	0	4	0	0	0	0	0	0	0
6	0	98	161	18	0	0	1	0	2	0	0	0	0	28	0	1	0	0	0	0
7	0	0	0	0	0	277	0	0	0	0	0	0	0	0	0	0	0	0	0	0
8	210	18	0	10	0	0	0	0	0	0	0	0	0	22	0	0	0	0	0	0
9	0	0	0	0	7	0	0	230	0	1	0	0	0	0	19	0	2	0	0	0
10	0	0	0	0	0	0	56	0	21	0	0	0	173	0	0	0	0	0	0	0
11	132	8	1	86	0	0	2	0	5	0	0	0	0	8	0	0	0	0	0	0
12	0	0	0	0	2	0	0	4	0	210	0	0	0	0	1	0	4	0	0	0
13	0	0	0	0	0	0	0	0	0	0	210	1	0	0	0	0	7	0	0	0
14	0	0	1	0	0	0	0	0	0	0	3	179	0	0	0	0	2	0	0	0
15	0	0	0	0	1	0	0	0	0	0	0	0	0	0	1	119	0	0	24	20
16	0	0	0	0	1	0	0	0	0	0	0	0	0	0	102	0	1	0	1	0
17	0	1	5	0	4	2	0	0	2	0	0	0	0	0	0	0	63	0	0	0
18	0	0	0	0	0	0	0	0	0	0	0	0	0	0	0	0	0	58	0	0
Clusters	20 PCs, resolution = 0.6
0	675	26	450	8	0	0	3	0	1	0	0	0	0	12	0	0	0	0	0	0
1	24	611	21	422	0	0	15	0	2	0	0	0	0	0	0	0	6	0	0	0
2	0	0	0	0	277	0	0	2	0	213	0	0	0	0	0	0	1	0	0	0
3	0	0	0	2	0	0	257	0	3	0	0	0	176	0	0	0	0	0	0	0
4	0	2	0	0	56	0	0	235	0	3	0	0	0	0	126	0	10	0	0	0
5	0	0	1	0	0	279	0	0	1	0	0	0	0	0	0	0	5	0	0	0
6	0	0	5	0	0	0	0	0	0	0	213	0	0	0	0	0	56	0	0	0
7	1	1	1	3	0	0	0	0	217	0	0	0	1	0	0	0	0	0	0	0
8	0	0	0	0	0	0	0	0	0	0	0	180	0	0	0	0	1	0	0	0
9	0	0	1	0	0	0	0	0	0	0	0	0	0	0	0	121	0	0	25	0
10	1	0	0	0	0	0	0	0	0	0	0	0	0	118	0	0	0	0	0	0
11	0	0	0	0	0	0	0	0	0	0	0	0	0	0	0	0	0	58	0	0
12	0	0	0	0	0	0	0	0	0	0	0	0	0	0	0	0	0	0	0	20
Clusters	20 PCs, resolution = 0.8
0	701	0	0	0	0	0	0	0	0	0	0	0	0	0	0	0	0	0	0	0
1	0	640	0	0	0	0	0	0	0	0	0	0	0	0	0	0	0	0	0	0
2	0	0	479	0	0	0	0	0	0	0	0	0	0	0	0	0	0	0	0	0
3	0	0	0	435	0	0	0	0	0	0	0	0	0	0	0	0	0	0	0	0
4	0	0	0	0	333	0	0	0	0	0	0	0	0	0	0	0	0	0	0	0
5	0	0	0	0	0	279	0	0	0	0	0	0	0	0	0	0	0	0	0	0
6	0	0	0	0	0	0	275	0	0	0	0	0	0	0	0	0	0	0	0	0
7	0	0	0	0	0	0	0	237	0	0	0	0	0	0	0	0	0	0	0	0
8	0	0	0	0	0	0	0	0	224	0	0	0	0	0	0	0	0	0	0	0
9	0	0	0	0	0	0	0	0	0	216	0	0	0	0	0	0	0	0	0	0
10	0	0	0	0	0	0	0	0	0	0	213	0	0	0	0	0	0	0	0	0
11	0	0	0	0	0	0	0	0	0	0	0	180	0	0	0	0	0	0	0	0
12	0	0	0	0	0	0	0	0	0	0	0	0	177	0	0	0	0	0	0	0
13	0	0	0	0	0	0	0	0	0	0	0	0	0	130	0	0	0	0	0	0
14	0	0	0	0	0	0	0	0	0	0	0	0	0	0	126	0	0	0	0	0
15	0	0	0	0	0	0	0	0	0	0	0	0	0	0	0	121	0	0	0	0
16	0	0	0	0	0	0	0	0	0	0	0	0	0	0	0	0	79	0	0	0
17	0	0	0	0	0	0	0	0	0	0	0	0	0	0	0	0	0	58	0	0
18	0	0	0	0	0	0	0	0	0	0	0	0	0	0	0	0	0	0	25	0
19	0	0	0	0	0	0	0	0	0	0	0	0	0	0	0	0	0	0	0	20
Clusters	20 PCs, resolution = 1.25
0	673	19	48	3	0	0	1	0	0	0	0	0	0	8	0	0	0	0	0	0
1	12	143	1	409	0	0	0	0	1	0	0	0	0	0	0	0	0	0	0	0
2	3	422	15	4	0	0	0	0	0	0	0	0	0	0	0	0	0	0	0	0
3	4	23	404	0	0	0	0	0	1	0	0	0	0	2	0	0	0	0	0	0
4	0	0	0	0	139	0	0	3	0	213	0	0	0	0	0	0	1	0	0	0
5	0	0	0	0	193	0	0	12	0	0	0	0	0	0	126	0	4	0	0	0
6	7	26	2	14	0	0	268	0	0	0	0	0	4	0	0	0	0	0	0	0
7	0	0	0	0	0	279	0	0	1	0	0	0	0	0	0	0	3	0	0	0
8	1	2	1	4	0	0	2	0	221	0	0	0	1	0	0	0	0	0	0	0
9	0	2	0	0	0	0	0	222	0	3	0	0	0	0	0	0	3	0	0	0
10	0	0	0	0	0	0	0	0	0	0	213	0	0	0	0	0	2	0	0	0
11	0	0	0	0	0	0	0	0	0	0	0	180	0	0	0	0	1	0	0	0
12	0	0	0	0	0	0	4	0	0	0	0	0	172	0	0	0	0	0	0	0
13	1	0	2	1	0	0	0	0	0	0	0	0	0	120	0	0	0	0	0	0
14	0	0	1	0	0	0	0	0	0	0	0	0	0	0	0	121	0	0	0	0
15	0	3	5	0	1	0	0	0	0	0	0	0	0	0	0	0	65	0	0	0
16	0	0	0	0	0	0	0	0	0	0	0	0	0	0	0	0	0	58	0	0
17	0	0	0	0	0	0	0	0	0	0	0	0	0	0	0	0	0	0	25	0
18	0	0	0	0	0	0	0	0	0	0	0	0	0	0	0	0	0	0	0	20
Clusters	30 PCs, resolution = 0.6
0	33	566	11	411	0	0	17	0	4	0	0	0	0	0	0	1	0	0	0	0
1	662	21	52	12	0	0	4	0	0	0	0	0	0	79	0	0	0	0	0	0
2	2	46	414	4	0	1	0	1	1	0	0	0	0	51	0	0	63	0	0	0
3	0	0	0	0	333	0	0	19	0	5	0	0	0	0	125	0	5	0	0	0
4	3	5	0	3	0	0	254	0	0	0	0	0	173	0	0	0	0	0	0	0
5	0	0	0	0	0	278	0	0	0	0	0	0	0	0	0	0	0	0	0	0
6	1	2	1	5	0	0	0	0	219	0	0	0	4	0	0	0	0	0	0	0
7	0	0	0	0	0	0	0	0	0	0	213	1	0	0	0	0	7	0	0	0
8	0	0	0	0	0	0	0	214	0	1	0	0	0	0	0	0	0	0	0	0
9	0	0	0	0	0	0	0	3	0	210	0	0	0	0	1	0	1	0	0	0
10	0	0	0	0	0	0	0	0	0	0	0	179	0	0	0	0	2	0	0	0
11	0	0	1	0	0	0	0	0	0	0	0	0	0	0	0	120	1	0	0	20
12	0	0	0	0	0	0	0	0	0	0	0	0	0	0	0	0	0	58	0	0
13	0	0	0	0	0	0	0	0	0	0	0	0	0	0	0	0	0	0	25	0
Clusters	30 PCs, resolution = 0.8
0	82	11	413	4	0	0	0	0	0	0	0	0	0	126	0	0	0	0	0	0
1	577	17	10	9	0	0	4	0	0	0	0	0	0	4	0	0	0	0	0	0
2	32	161	1	388	0	0	6	0	6	0	0	0	0	0	0	0	0	0	0	0
3	0	2	0	0	310	0	0	5	0	215	0	0	0	0	0	0	10	0	0	0
4	7	35	1	8	0	0	264	0	3	0	0	0	176	0	0	0	0	0	0	0
5	3	412	48	19	0	0	1	0	0	0	0	0	0	0	0	1	7	0	0	0
6	0	0	0	0	23	0	0	232	0	1	0	0	0	0	126	0	1	0	0	0
7	0	0	1	0	0	279	0	0	1	0	0	0	0	0	0	0	7	0	0	0
8	0	0	3	0	0	0	0	0	0	0	213	1	0	0	0	0	52	0	0	0
9	0	2	1	7	0	0	0	0	214	0	0	0	1	0	0	0	0	0	0	0
10	0	0	0	0	0	0	0	0	0	0	0	179	0	0	0	0	1	0	0	0
11	0	0	1	0	0	0	0	0	0	0	0	0	0	0	0	120	1	0	0	20
12	0	0	0	0	0	0	0	0	0	0	0	0	0	0	0	0	0	58	0	0
13	0	0	0	0	0	0	0	0	0	0	0	0	0	0	0	0	0	0	25	0
Clusters	30 PCs, resolution = 1.25
0	578	8	6	10	0	0	4	0	0	0	0	0	0	5	0	0	0	0	0	0
1	25	156	0	378	0	0	4	0	0	0	0	0	0	0	0	0	0	0	0	0
2	75	28	420	11	0	0	0	0	0	0	0	0	0	18	0	0	0	0	0	0
3	4	430	43	19	0	0	6	0	0	0	0	0	0	0	0	1	7	0	0	0
4	0	0	1	0	0	279	0	0	1	0	0	0	0	0	0	0	8	0	0	0
5	5	14	0	5	0	0	249	0	0	0	0	0	9	0	0	0	0	0	0	0
6	0	0	0	0	251	0	0	1	0	0	0	0	0	0	0	0	0	0	0	0
7	0	0	0	0	30	0	0	3	0	215	0	0	0	0	0	0	1	0	0	0
8	3	2	2	9	0	0	3	0	223	0	0	0	3	0	0	0	0	0	0	0
9	0	1	0	0	6	0	0	223	0	1	0	0	0	0	0	0	1	0	0	0
10	0	0	0	0	0	0	0	0	0	0	211	1	0	0	0	0	2	0	0	0
11	0	0	1	0	0	0	0	0	0	0	2	179	0	0	0	0	9	0	0	0
12	0	0	0	0	0	0	9	0	0	0	0	0	165	0	0	0	0	0	0	0
13	0	0	0	0	18	0	0	10	0	0	0	0	0	0	126	0	1	0	0	0
14	0	0	1	0	0	0	0	0	0	0	0	0	0	0	0	120	0	0	0	20
15	11	0	2	3	0	0	0	0	0	0	0	0	0	107	0	0	0	0	0	0
16	0	1	3	0	28	0	0	0	0	0	0	0	0	0	0	0	50	0	0	0
17	0	0	0	0	0	0	0	0	0	0	0	0	0	0	0	0	0	58	0	0
18	0	0	0	0	0	0	0	0	0	0	0	0	0	0	0	0	0	0	25	0

## Sheet: 3. Baseline table
	Level	Male	Female	p-value
N		158	158
Age (mean (SD))		68.0 (9.4)	68.1 (9.6)	0.962
Kidney function (KDOQI guidelines) % (freq)	Normal kidney function	19.9 ( 31)	17.3 ( 27)	0.805
	CKD 2 (Mild)	58.3 ( 91)	57.1 ( 89)
	CKD 3 (Moderate)	21.2 ( 33)	24.4 ( 38)
	CKD 4 (Severe)	0.6 ( 1)	1.3 ( 2)
BMI (WHO classification) % (freq)	Underweight	0.0 ( 0)	2.1 ( 3)	0.325
	Normal	33.6 ( 50)	32.2 ( 46)
	Overweight	51.0 ( 76)	48.3 ( 69)
	Obese	15.4 ( 23)	17.5 ( 25)
Smoker Status % (freq)	Current smoker	32.0 ( 48)	46.0 ( 69)	<0.001
	Ex-smoker	59.3 ( 89)	30.0 ( 45)
	Never smoked	8.7 ( 13)	24.0 ( 36)
Alcohol Use % (freq)	No	28.3 ( 43)	52.4 ( 77)	<0.001
	Yes	71.7 (109)	47.6 ( 70)
Diabetes Status % (freq)	No Diabetes	79.7 (126)	81.6 (129)	0.776
	Diabetes	20.3 ( 32)	18.4 ( 29)
Selfreported Hypertension % (freq)	No	29.2 ( 45)	25.5 ( 40)	0.540
	Yes	70.8 (109)	74.5 (117)
Plasma hsCRP (median [IQR])		1.6 [0.7, 4.0]	2.2 [1.0, 6.3]	0.095
Total Cholesterol (median [IQR])		4.5 [3.9, 5.4]	5.0 [3.8, 5.8]	0.116
Low Density Lipoprotein (LDL) (median [IQR])		2.6 [2.0, 3.4]	2.9 [2.1, 3.6]	0.438
High Density Lipoprotein (HDL) (median [IQR])		1.0 [0.9, 1.3]	1.3 [1.0, 1.5]	<0.001
Triglicerides (median [IQR])		1.4 [1.0, 2.0]	1.3 [1.0, 1.8]	0.519
Diastolic Blood Pressure (mean (SD))		83.5 (13.5)	82.0 (12.7)	0.344
Systolic Blood Pressure (mean (SD))		154.4 (25.0)	154.4 (24.4)	0.995
GFR (mean (SD))		74.4 (19.1)	72.4 (21.1)	0.386
Body Mass Index (BMI) (mean (SD))		26.7 (3.5)	26.7 (4.6)	0.856
Hypertension Medication % (freq)	No	17.7 ( 28)	27.4 ( 43)	0.055
	Yes	82.3 (130)	72.6 (114)
Anticoagulant Medication % (freq)	No	82.3 (130)	93.0 (146)	0.007
	Yes	17.7 ( 28)	7.0 ( 11)
Antiplatelet Medication % (freq)	No	14.6 ( 23)	8.3 ( 13)	0.116
	Yes	85.4 (135)	91.7 (144)
Statins % (freq)	No	22.8 ( 36)	24.2 ( 38)	0.870
	Yes	77.2 (122)	75.8 (119)
Symptoms at presentation % (freq)	Asymptomatic	14.6 ( 23)	9.7 ( 15)	0.274
	Ocular	13.4 ( 21)	20.6 ( 32)
	Other	4.5 ( 7)	5.8 ( 9)
	Retinal infarction	1.3 ( 2)	0.0 ( 0)
	Stroke	26.1 ( 41)	25.8 ( 40)
	TIA	40.1 ( 63)	38.1 ( 59)
CAD History % (freq)	No history CAD	62.7 ( 99)	75.3 (119)	0.021
	History CAD	37.3 ( 59)	24.7 ( 39)
PAOD % (freq)	No	78.5 (124)	78.5 (124)	1000
	Yes	21.5 ( 34)	21.5 ( 34)
Composite End Point % (freq)	No composite endpoints	73.9 (116)	80.3 (126)	0.227
	Composite endpoints	26.1 ( 41)	19.7 ( 31)
Major End Point % (freq)	No major endpoints	86.6 (136)	92.4 (145)	0.141
	Major endpoints	13.4 ( 21)	7.6 ( 12)
Plaque Characteristics
Macrophage Content * (mean (SD))		0.0 (1.0)	0.0 (1.1)	0.905
Macrophage Content % (freq)	No/minor	37.6 ( 59)	51.0 ( 79)	0.023
	Moderate/heavy	62.4 ( 98)	49.0 ( 76)
Neutrophils * (mean (SD))		0.0 (1.0)	-0.3 (0.9)	0.199
Mast Cells * (mean (SD))		0.0 (0.8)	-0.2 (0.9)	0.320
Smooth Muscle Content * (mean (SD))		-0.1 (1.0)	0.2 (1.1)	0.022
Smooth Muscle Cell Content % (freq)	No/minor	32.9 ( 51)	26.5 ( 41)	0.263
	Moderate/heavy	67.1 (104)	73.5 (114)
Intra-Plaque Haemorrhage % (freq)	No	34.0 ( 53)	47.7 ( 74)	0.019
	Yes	66.0 (103)	52.3 ( 81)
Vessel Density * (mean (SD))		0.0 (1.0)	-0.1 (1.0)	0.808
Calcification % (freq)	No/minor	47.1 ( 74)	38.1 ( 59)	0.132
	Moderate/heavy	52.9 ( 83)	61.9 ( 96)
Collagen Content % (freq)	No/minor	21.0 ( 33)	20.1 ( 31)	0.957
	Moderate/heavy	79.0 (124)	79.9 (123)
Fat Content % (freq)	<10%	20.4 ( 32)	32.9 ( 51)	0.018
	>10%	79.6 (125)	67.1 (104)
Fat Content % (freq)	<40%	62.4 ( 98)	80.6 (125)	0.001
	>40%	37.6 ( 59)	19.4 ( 30)
Plaque Phenotype % (freq)	Atheromatous	36.3 ( 57)	18.7 ( 29)	0.002
	Fibroatheromatous	32.5 ( 51)	39.4 ( 61)
	Fibrous	31.2 ( 49)	41.9 ( 65)
Plaque Vulnerability Index % (freq)	0	4.4 ( 7)	10.8 ( 17)	0.005
	1	15.8 ( 25)	19.6 ( 31)
	2	27.2 ( 43)	28.5 ( 45)
	3	31.0 ( 49)	31.6 ( 50)
	4	11.4 ( 18)	8.2 ( 13)
	5	10.1 ( 16)	1.3 ( 2)
* Rank-normalized; KDOQI = Kidney Disease Outcomes Quality Initiative, PAOD = Peripheral Arterial Occlusive Disease; CAD = Coronary Artery Disease; GFR= Glomerular Filtration Rate

## Sheet: 4. Modules females
ENSEMBL ID	Entrez ID	Symbol	Module	Coronary Artery Disease Loci Gene	Key Driver Gene
ENSG00000198691	24	ABCA4	blue	no	no
ENSG00000135776	23456	ABCB10	grey	no	no
ENSG00000117528	5825	ABCD3	grey	no	no
ENSG00000143322	27	ABL2	blue	no	no
ENSG00000117054	34	ACADM	grey	no	no
ENSG00000131584	116983	ACAP3	grey	no	no
ENSG00000182827	64746	ACBD3	turquoise	no	no
ENSG00000230124	84320	ACBD6	turquoise	no	no
ENSG00000213088	2532	ACKR1	yellow	no	no
ENSG00000162390	26027	ACOT11	brown	no	no
ENSG00000097021	11332	ACOT7	turquoise	no	no
ENSG00000162836	51205	ACP6	blue	no	no
ENSG00000077522	88	ACTN2	grey	no	no
ENSG00000143537	8751	ADAM15	turquoise	no	no
ENSG00000158859	9507	ADAMTS4	blue	no	no
ENSG00000143382	54507	ADAMTSL4	grey	no	no
ENSG00000160710	103	ADAR	brown	no	no
ENSG00000143199	55811	ADCY10	blue	no	no
ENSG00000117114	23266	ADGRL2	grey	no	no
ENSG00000162618	64123	ADGRL4	grey	no	no
ENSG00000159346	51094	ADIPOR1	turquoise	no	no
ENSG00000163485	134	ADORA1	grey	no	no
ENSG00000116863	54936	ADPRS	turquoise	no	no
ENSG00000035687	159	ADSS2	turquoise	no	no
ENSG00000186094	84871	AGBL4	blue	no	no
ENSG00000162688	178	AGL	grey	no	no
ENSG00000116771	79814	AGMAT	brown	no	no
ENSG00000092847	26523	AGO1	blue	no	no
ENSG00000126070	192669	AGO3	brown	no	no
ENSG00000134698	192670	AGO4	blue	no	no
ENSG00000188157	375790	AGRN	blue	no	no
ENSG00000135744	183	AGT	black	yes	no
ENSG00000177674	57085	AGTRAP	yellow	no	no
ENSG00000153207	25909	AHCTF1	grey	no	yes
ENSG00000168710	10768	AHCYL1	turquoise	no	no
ENSG00000126705	27245	AHDC1	turquoise	no	no
ENSG00000186063	64853	AIDA	turquoise	yes	no
ENSG00000163568	9447	AIM2	blue	no	no
ENSG00000196581	55966	AJAP1	blue	no	no
ENSG00000004455	204	AK2	turquoise	no	no
ENSG00000162433	205	AK4	turquoise	no	no
ENSG00000154027	26289	AK5	blue	no	no
ENSG00000174574	79647	AKIRIN1	blue	no	no
ENSG00000162641	254268	AKNAD1	red	no	no
ENSG00000117448	10327	AKR1A1	yellow	no	no
ENSG00000053371	8574	AKR7A2	turquoise	no	no
ENSG00000211454	246181	AKR7L	blue	no	no
ENSG00000117020	10000	AKT3	blue	no	no
ENSG00000159423	8659	ALDH4A1	turquoise	no	no
ENSG00000143149	223	ALDH9A1	turquoise	no	no
ENSG00000172339	199857	ALG14	brown	no	no
ENSG00000088035	29929	ALG6	grey	no	no
ENSG00000181754	57463	AMIGO1	grey	no	no
ENSG00000116748	270	AMPD1	blue	no	no
ENSG00000116337	271	AMPD2	turquoise	no	no
ENSG00000237763	276	AMY1A	grey	no	no
ENSG00000174876	277	AMY1B	grey	no	no
ENSG00000243480	279	AMY2A	grey	no	no
ENSG00000240038	280	AMY2B	green	no	no
ENSG00000174606	90806	ANGEL2	brown	no	no
ENSG00000116194	9068	ANGPTL1	grey	no	no
ENSG00000132855	27329	ANGPTL3	red	no	no
ENSG00000118454	81573	ANKRD13C	grey	no	no
ENSG00000198483	148741	ANKRD35	turquoise	no	no
ENSG00000183831	339416	ANKRD45	blue	no	no
ENSG00000235098	441869	ANKRD65	grey	no	no
ENSG00000143401	81611	ANP32E	turquoise	no	no
ENSG00000134262	10717	AP4B1	blue	no	yes
ENSG00000117362	51107	APH1A	turquoise	no	no
ENSG00000158874	336	APOA2	green	no	no
ENSG00000143761	375	ARF1	turquoise	no	no
ENSG00000137962	9411	ARHGAP29	green	no	no
ENSG00000186517	257106	ARHGAP30	yellow	no	no
ENSG00000074964	55160	ARHGEF10L	turquoise	no	no
ENSG00000132694	9826	ARHGEF11	grey	no	no
ENSG00000116584	9181	ARHGEF2	turquoise	no	yes
ENSG00000117713	8289	ARID1A	yellow	no	no
ENSG00000054267	51742	ARID4B	blue	no	no
ENSG00000143862	127829	ARL8A	yellow	no	no
ENSG00000198520	339541	ARMH1	blue	no	no
ENSG00000143437	405	ARNT	blue	no	yes
ENSG00000162704	10092	ARPC5	brown	no	no
ENSG00000173409	64801	ARV1	grey	no	no
ENSG00000088280	55616	ASAP3	brown	no	yes
ENSG00000116539	55870	ASH1L	blue	no	no
ENSG00000066279	259266	ASPM	green	no	no
ENSG00000152092	460	ASTN1	blue	no	no
ENSG00000197785	55210	ATAD3A	turquoise	no	no
ENSG00000160072	83858	ATAD3B	blue	no	no
ENSG00000215915	219293	ATAD3C	greenyellow	no	no
ENSG00000162772	467	ATF3	turquoise	no	no
ENSG00000118217	22926	ATF6	tan	no	no
ENSG00000125703	84938	ATG4C	turquoise	no	no
ENSG00000159363	23400	ATP13A2	yellow	no	no
ENSG00000163399	476	ATP1A1	yellow	no	no
ENSG00000018625	477	ATP1A2	blue	no	no
ENSG00000132681	480	ATP1A4	blue	no	no
ENSG00000143153	481	ATP1B1	turquoise	yes	no
ENSG00000058668	493	ATP2B4	turquoise	no	no
ENSG00000130770	93974	ATP5IF1	turquoise	no	no
ENSG00000116459	515	ATP5PB	yellow	no	no
ENSG00000117410	533	ATP6V0B	yellow	no	yes
ENSG00000143515	57198	ATP8B2	blue	yes	no
ENSG00000123472	64756	ATPAF1	turquoise	no	no
ENSG00000127423	79000	AUNIP	blue	no	no
ENSG00000175756	54998	AURKAIP1	turquoise	no	no
ENSG00000162779	126859	AXDND1	blue	no	no
ENSG00000162885	148789	B3GALNT2	blue	no	yes
ENSG00000162630	8707	B3GALT2	grey	no	no
ENSG00000176022	126792	B3GALT6	turquoise	no	no
ENSG00000117411	8704	B4GALT2	turquoise	no	no
ENSG00000158850	8703	B4GALT3	turquoise	no	no
ENSG00000123685	55509	BATF3	turquoise	no	no
ENSG00000137936	8412	BCAR3	grey	no	no
ENSG00000116752	10286	BCAS2	turquoise	no	no
ENSG00000142867	8915	BCL10	blue	no	no
ENSG00000188761	440603	BCL2L15	blue	no	no
ENSG00000116128	607	BCL9	grey	no	no
ENSG00000162373	79656	BEND5	grey	no	no
ENSG00000117475	8548	BLZF1	blue	yes	no
ENSG00000116985	656	BMP8B	blue	no	no
ENSG00000163141	149428	BNIPL	brown	no	no
ENSG00000178096	51027	BOLA1	turquoise	no	no
ENSG00000162813	10380	BPNT1	purple	no	no
ENSG00000137948	676	BRDT	blue	no	no
ENSG00000162670	339479	BRINP3	blue	no	no
ENSG00000162819	148362	BROX	blue	no	no
ENSG00000160058	55108	BSDC1	turquoise	no	no
ENSG00000162399	7809	BSND	brown	yes	no
ENSG00000222009	149478	BTBD19	blue	no	no
ENSG00000189195	284697	BTBD8	brown	no	no
ENSG00000134717	91408	BTF3L4	tan	no	no
ENSG00000159388	7832	BTG2	turquoise	no	no
ENSG00000173728	200159	C1orf100	blue	no	no
ENSG00000116922	54955	C1orf109	blue	no	no
ENSG00000000460	55732	C1orf112	blue	no	no
ENSG00000162817	79762	C1orf115	grey	no	no
ENSG00000197982	127687	C1orf122	turquoise	no	no
ENSG00000175262	148345	C1orf127	blue	no	no
ENSG00000143633	128061	C1orf131	blue	no	no
ENSG00000203963	400757	C1orf141	blue	no	no
ENSG00000203910	388649	C1orf146	blue	no	no
ENSG00000157330	93190	C1orf158	blue	no	no
ENSG00000143110	128346	C1orf162	yellow	no	no
ENSG00000215910	284498	C1orf167	grey	no	no
ENSG00000198912	339448	C1orf174	blue	no	no
ENSG00000119280	84886	C1orf198	black	no	no
ENSG00000116667	81563	C1orf21	grey	no	no
ENSG00000253313	149466	C1orf210	blue	no	no
ENSG00000142686	127703	C1orf216	grey	no	no
ENSG00000143793	79169	C1orf35	brown	no	no
ENSG00000143612	25912	C1orf43	brown	no	yes
ENSG00000164008	79078	C1orf50	blue	no	no
ENSG00000162642	148423	C1orf52	blue	no	no
ENSG00000118292	79630	C1orf54	turquoise	no	no
ENSG00000143443	54964	C1orf56	greenyellow	no	no
ENSG00000162598	127795	C1orf87	green	no	no
ENSG00000173372	712	C1QA	yellow	no	no
ENSG00000173369	713	C1QB	yellow	no	no
ENSG00000159189	714	C1QC	yellow	no	no
ENSG00000123838	722	C4BPA	blue	no	no
ENSG00000123843	725	C4BPB	blue	no	no
ENSG00000157131	731	C8A	blue	no	no
ENSG00000118298	23632	CA14	brown	no	no
ENSG00000131686	765	CA6	brown	no	no
ENSG00000158966	57685	CACHD1	blue	no	no
ENSG00000198216	777	CACNA1E	red	no	no
ENSG00000116161	27101	CACYBP	turquoise	no	no
ENSG00000162706	57863	CADM3	yellow	no	no
ENSG00000162545	55450	CAMK2N1	grey	no	no
ENSG00000118200	23271	CAMSAP2	turquoise	yes	no
ENSG00000171735	23261	CAMTA1	turquoise	no	no
ENSG00000131236	10487	CAP1	turquoise	no	yes
ENSG00000162909	824	CAPN2	turquoise	no	no
ENSG00000203697	388743	CAPN8	blue	no	no
ENSG00000116489	829	CAPZA1	yellow	no	no
ENSG00000077549	832	CAPZB	turquoise	no	no
ENSG00000132906	842	CASP9	brown	no	no
ENSG00000143318	844	CASQ1	blue	no	no
ENSG00000118729	845	CASQ2	grey	yes	no
ENSG00000130940	54897	CASZ1	blue	no	no
ENSG00000179397	257044	CATSPERE	green	no	no
ENSG00000154222	200014	CC2D1B	blue	no	no
ENSG00000122483	343099	CCDC18	grey	no	no
ENSG00000117477	57821	CCDC181	blue	yes	no
ENSG00000185860	339512	CCDC190	grey	no	no
ENSG00000159214	149473	CCDC24	blue	no	no
ENSG00000160050	79140	CCDC28B	blue	no	no
ENSG00000186409	728621	CCDC30	blue	no	yes
ENSG00000142871	3491	CCN1	turquoise	no	no
ENSG00000221978	81669	CCNL2	turquoise	no	no
ENSG00000154429	126731	CCSAP	grey	no	no
ENSG00000163468	7203	CCT3	yellow	no	no
ENSG00000134256	9398	CD101	grey	no	no
ENSG00000117281	11126	CD160	blue	no	no
ENSG00000158477	909	CD1A	blue	no	no
ENSG00000158481	911	CD1C	grey	no	no
ENSG00000158488	913	CD1E	blue	no	no
ENSG00000116824	914	CD2	yellow	no	no
ENSG00000122223	51744	CD244	yellow	no	no
ENSG00000174059	947	CD34	blue	no	no
ENSG00000117335	4179	CD46	brown	no	no
ENSG00000117091	962	CD48	yellow	no	no
ENSG00000169442	1043	CD52	yellow	no	no
ENSG00000143119	963	CD53	yellow	no	no
ENSG00000196352	1604	CD55	grey	no	yes
ENSG00000116815	965	CD58	yellow	no	no
ENSG00000073754	922	CD5L	blue	no	no
ENSG00000066294	8832	CD84	yellow	no	yes
ENSG00000158825	978	CDA	turquoise	no	no
ENSG00000079335	8556	CDC14A	blue	no	no
ENSG00000070831	998	CDC42	yellow	no	yes
ENSG00000143776	8476	CDC42BPA	grey	no	no
ENSG00000197622	56882	CDC42SE1	pink	no	no
ENSG00000097046	8317	CDC7	green	no	no
ENSG00000134371	79577	CDC73	grey	no	no
ENSG00000008128	728642	CDK11A	turquoise	no	no
ENSG00000248333	984	CDK11B	brown	no	no
ENSG00000117266	5129	CDK18	grey	no	no
ENSG00000123080	1031	CDKN2C	turquoise	no	no
ENSG00000142615	63036	CELA2A	blue	no	no
ENSG00000219073	23436	CELA3B	grey	no	no
ENSG00000143126	1952	CELSR2	blue	yes	no
ENSG00000117724	1063	CENPF	blue	no	no
ENSG00000120334	91687	CENPL	blue	no	no
ENSG00000175279	378708	CENPS	grey	no	no
ENSG00000251503	100526739	CENPS-CORT	grey	no	no
ENSG00000116198	9731	CEP104	blue	no	no
ENSG00000143702	9859	CEP170	blue	no	yes
ENSG00000135837	9857	CEP350	grey	no	no
ENSG00000130695	64793	CEP85	grey	no	no
ENSG00000134255	10390	CEPT1	blue	no	no
ENSG00000143418	29956	CERS2	turquoise	no	no
ENSG00000243710	149465	CFAP57	blue	no	no
ENSG00000142609	85452	CFAP74	blue	no	no
ENSG00000000971	3075	CFH	turquoise	no	no
ENSG00000244414	3078	CFHR1	grey	no	no
ENSG00000116785	10878	CFHR3	green	no	no
ENSG00000134365	10877	CFHR4	green	no	no
ENSG00000134389	81494	CFHR5	blue	no	no
ENSG00000143375	57530	CGN	blue	no	no
ENSG00000131778	9557	CHD1L	yellow	no	no
ENSG00000116254	26038	CHD5	blue	no	no
ENSG00000133048	1116	CHI3L1	yellow	no	no
ENSG00000064886	1117	CHI3L2	blue	no	no
ENSG00000133063	1118	CHIT1	yellow	no	no
ENSG00000203668	1122	CHML	green	no	no
ENSG00000133019	1131	CHRM3	red	no	no
ENSG00000160679	26097	CHTOP	grey	yes	no
ENSG00000159208	148523	CIART	blue	no	no
ENSG00000179862	163732	CITED4	turquoise	no	no
ENSG00000173207	1163	CKS1B	turquoise	no	no
ENSG00000137975	9635	CLCA2	blue	no	no
ENSG00000016602	22802	CLCA4	green	no	no
ENSG00000121940	23155	CLCC1	brown	no	yes
ENSG00000011021	1185	CLCN6	grey	no	no
ENSG00000164007	149461	CLDN19	blue	no	no
ENSG00000169504	25932	CLIC4	black	no	no
ENSG00000176444	1196	CLK2	turquoise	no	yes
ENSG00000092853	63967	CLSPN	brown	no	no
ENSG00000171603	22883	CLSTN1	turquoise	no	no
ENSG00000162368	51727	CMPK1	turquoise	no	no
ENSG00000143786	149111	CNIH3	blue	no	no
ENSG00000143771	29097	CNIH4	blue	no	no
ENSG00000142675	10256	CNKSR1	blue	no	no
ENSG00000117519	1266	CNN3	magenta	no	no
ENSG00000188822	1269	CNR2	brown	no	no
ENSG00000162852	163882	CNST	turquoise	no	no
ENSG00000168275	388753	COA6	grey	no	no
ENSG00000162377	65260	COA7	brown	no	no
ENSG00000135775	22796	COG2	blue	no	no
ENSG00000060718	1301	COL11A1	blue	no	no
ENSG00000084636	1307	COL16A1	grey	no	yes
ENSG00000171502	255631	COL24A1	blue	no	no
ENSG00000171812	1296	COL8A2	turquoise	no	no
ENSG00000049089	1298	COL9A2	turquoise	no	no
ENSG00000198756	23127	COLGALT2	blue	no	no
ENSG00000143207	64326	COP1	grey	no	no
ENSG00000122218	1314	COPA	yellow	no	no
ENSG00000163050	56997	COQ8A	blue	no	no
ENSG00000203667	116228	COX20	blue	no	no
ENSG00000157184	1376	CPT2	brown	no	no
ENSG00000224051	80772	CPTP	turquoise	no	no
ENSG00000203710	1378	CR1	blue	no	no
ENSG00000117322	1380	CR2	blue	no	no
ENSG00000143320	1382	CRABP2	turquoise	no	no
ENSG00000134376	23418	CRB1	blue	no	no
ENSG00000143578	148327	CREB3L4	brown	no	no
ENSG00000143162	8804	CREG1	yellow	no	no
ENSG00000058453	9696	CROCC	blue	no	no
ENSG00000160741	200186	CRTC2	blue	no	no
ENSG00000116791	1429	CRYZ	grey	no	no
ENSG00000009307	7812	CSDE1	turquoise	no	no
ENSG00000184371	1435	CSF1	yellow	no	no
ENSG00000119535	1441	CSF3R	brown	no	no
ENSG00000121904	114784	CSMD2	blue	no	no
ENSG00000159176	1465	CSRP1	black	no	no
ENSG00000117151	1486	CTBS	blue	no	no
ENSG00000116761	1491	CTH	blue	no	no
ENSG00000178585	56998	CTNNBIP1	turquoise	no	no
ENSG00000171793	1503	CTPS1	grey	no	no
ENSG00000162438	11330	CTRC	brown	no	no
ENSG00000196188	1510	CTSE	blue	no	no
ENSG00000143387	1513	CTSK	yellow	no	no
ENSG00000163131	1520	CTSS	yellow	no	yes
ENSG00000143079	55917	CTTNBP2NL	yellow	no	no
ENSG00000174151	284613	CYB561D1	blue	no	no
ENSG00000159348	51706	CYB5R1	turquoise	no	no
ENSG00000215883	606495	CYB5RL	blue	no	no
ENSG00000187048	1579	CYP4A11	green	no	no
ENSG00000162365	284541	CYP4A22	blue	no	no
ENSG00000142973	1580	CYP4B1	blue	no	no
ENSG00000186377	260293	CYP4X1	turquoise	no	no
ENSG00000162384	54987	CZIB	turquoise	no	no
ENSG00000173406	1600	DAB1	blue	no	no
ENSG00000117593	55157	DARS2	grey	no	no
ENSG00000137992	1629	DBT	brown	no	no
ENSG00000143164	55827	DCAF6	turquoise	no	no
ENSG00000132716	50717	DCAF8	turquoise	no	no
ENSG00000118655	64858	DCLRE1B	turquoise	no	no
ENSG00000163357	149095	DCST1	brown	no	no
ENSG00000153904	23576	DDAH1	black	no	no
ENSG00000197312	84301	DDI2	blue	no	no
ENSG00000244038	1650	DDOST	blue	no	no
ENSG00000162733	4921	DDR2	magenta	no	no
ENSG00000064703	11218	DDX20	grey	no	no
ENSG00000118197	83479	DDX59	blue	yes	no
ENSG00000158796	9191	DEDD	turquoise	no	no
ENSG00000143753	8560	DEGS1	grey	no	no
ENSG00000213047	163486	DENND1B	green	no	no
ENSG00000175984	163259	DENND2C	brown	no	no
ENSG00000162777	79961	DENND2D	yellow	no	no
ENSG00000198837	9909	DENND4B	yellow	no	no
ENSG00000024526	55635	DEPDC1	green	no	no
ENSG00000121644	51029	DESI2	turquoise	no	no
ENSG00000160049	1676	DFFA	brown	no	no
ENSG00000169598	1677	DFFB	brown	no	no
ENSG00000116133	1718	DHCR24	yellow	no	no
ENSG00000117682	79947	DHDDS	grey	no	no
ENSG00000162496	9249	DHRS3	yellow	no	no
ENSG00000135829	1660	DHX9	turquoise	no	no
ENSG00000154511	388650	DIPK1A	grey	no	no
ENSG00000162595	9077	DIRAS3	grey	no	no
ENSG00000162946	27185	DISC1	blue	no	no
ENSG00000154309	84976	DISP1	green	no	no
ENSG00000178028	55929	DMAP1	grey	no	no
ENSG00000197587	127343	DMBX1	brown	no	no
ENSG00000142700	63950	DMRTA2	blue	no	no
ENSG00000185842	127602	DNAH14	red	no	no
ENSG00000162643	126820	DNAI3	blue	no	no
ENSG00000152763	79819	DNAI4	brown	no	yes
ENSG00000162616	11080	DNAJB4	grey	no	yes
ENSG00000007923	55735	DNAJC11	tan	no	no
ENSG00000116138	23341	DNAJC16	brown	no	no
ENSG00000116675	9829	DNAJC6	green	no	no
ENSG00000126698	22826	DNAJC8	turquoise	no	no
ENSG00000163879	7802	DNALI1	grey	no	no
ENSG00000137976	58511	DNASE2B	grey	no	no
ENSG00000197959	26052	DNM3	green	no	no
ENSG00000067334	30836	DNTTIP2	green	no	no
ENSG00000116641	85440	DOCK7	red	no	no
ENSG00000132768	1802	DPH2	grey	no	no
ENSG00000117543	51611	DPH5	blue	no	no
ENSG00000179085	54344	DPM3	turquoise	no	no
ENSG00000143196	1805	DPT	turquoise	no	no
ENSG00000188641	1806	DPYD	blue	no	no
ENSG00000117505	1810	DR1	blue	no	no
ENSG00000156171	128338	DRAM2	yellow	no	no
ENSG00000162490	374946	DRAXIN	blue	no	no
ENSG00000133059	25778	DSTYK	brown	no	no
ENSG00000143476	51514	DTL	green	no	no
ENSG00000143507	11221	DUSP10	grey	no	no
ENSG00000081721	11266	DUSP12	grey	no	no
ENSG00000158716	54935	DUSP23	turquoise	no	no
ENSG00000107404	1855	DVL1	turquoise	no	no
ENSG00000152760	200132	TCTEX1D1	grey	no	no
ENSG00000143479	8444	DYRK3	grey	no	no
ENSG00000007968	1870	E2F2	blue	no	no
ENSG00000117395	10969	EBNA1BP2	blue	no	no
ENSG00000117298	1889	ECE1	magenta	no	no
ENSG00000121310	55268	ECHDC2	blue	no	no
ENSG00000143369	1893	ECM1	turquoise	no	no
ENSG00000186197	128178	EDARADD	brown	no	no
ENSG00000116406	80267	EDEM3	brown	no	no
ENSG00000010165	51603	EEF1AKNMT	turquoise	no	no
ENSG00000159658	9813	EFCAB14	turquoise	no	no
ENSG00000203666	84288	EFCAB2	blue	no	yes
ENSG00000203965	84455	EFCAB7	blue	no	no
ENSG00000142634	79180	EFHD2	yellow	no	no
ENSG00000135766	54583	EGLN1	blue	no	no
ENSG00000070785	8891	EIF2B3	blue	no	no
ENSG00000084623	8668	EIF3I	yellow	no	no
ENSG00000075151	8672	EIF4G3	yellow	no	no
ENSG00000116299	57535	ELAPOR1	blue	no	no
ENSG00000162374	1996	ELAVL4	green	no	no
ENSG00000163435	1999	ELF3	blue	no	no
ENSG00000158711	2005	ELK4	brown	no	no
ENSG00000011007	6924	ELOA	turquoise	no	no
ENSG00000066322	64834	ELOVL1	turquoise	no	no
ENSG00000127463	23065	EMC1	brown	no	yes
ENSG00000154380	55740	ENAH	black	no	no
ENSG00000074800	2023	ENO1	yellow	no	no
ENSG00000143420	2029	ENSA	brown	no	no
ENSG00000159023	2035	EPB41	brown	no	no
ENSG00000183317	284656	EPHA10	blue	no	no
ENSG00000142627	1969	EPHA2	turquoise	no	no
ENSG00000133216	2048	EPHB2	brown	no	no
ENSG00000143819	2052	EPHX1	yellow	no	no
ENSG00000172031	253152	EPHX4	blue	no	no
ENSG00000136628	2058	EPRS1	turquoise	no	no
ENSG00000085832	2060	EPS15	turquoise	no	no
ENSG00000117419	79033	ERI3	turquoise	no	no
ENSG00000178965	127254	ERICH3	green	no	no
ENSG00000164010	114625	ERMAP	yellow	no	no
ENSG00000086619	56605	ERO1B	grey	no	no
ENSG00000116285	54206	ERRFI1	turquoise	no	no
ENSG00000196482	2104	ESRRG	blue	no	no
ENSG00000143845	55224	ETNK2	grey	no	no
ENSG00000117036	2117	ETV3	pink	no	no
ENSG00000142694	55194	EVA1B	turquoise	no	no
ENSG00000067208	7813	EVI5	blue	no	no
ENSG00000174371	9156	EXO1	blue	no	no
ENSG00000164002	64789	EXO5	blue	no	no
ENSG00000116903	149371	EXOC8	blue	no	no
ENSG00000171824	5394	EXOSC10	grey	no	no
ENSG00000162694	2135	EXTL2	grey	no	no
ENSG00000158161	2140	EYA3	blue	no	no
ENSG00000158769	50848	F11R	blue	no	no
ENSG00000143278	2165	F13B	blue	no	no
ENSG00000117525	2152	F3	brown	no	no
ENSG00000198734	2153	F5	blue	yes	no
ENSG00000162585	199990	FAAP20	blue	no	no
ENSG00000121769	2170	FABP3	yellow	no	no
ENSG00000185104	11124	FAF1	brown	no	no
ENSG00000162636	284611	FAM102B	blue	no	no
ENSG00000197245	79927	FAM110D	blue	no	no
ENSG00000143340	148753	FAM163A	blue	no	no
ENSG00000197520	400823	FAM177B	yellow	no	no
ENSG00000160767	10712	FAM189B	brown	no	no
ENSG00000116199	9917	FAM20B	brown	no	no
ENSG00000196550	729533	FAM72A	blue	no	no
ENSG00000188610	653820	FAM72B	blue	no	no
ENSG00000215784	728833	FAM72D	blue	no	no
ENSG00000009780	199870	FAM76A	purple	no	no
ENSG00000188859	149297	FAM78B	blue	no	no
ENSG00000182118	375061	FAM89A	yellow	no	no
ENSG00000117560	356	FASLG	blue	no	no
ENSG00000162458	54751	FBLIM1	grey	no	yes
ENSG00000143756	23219	FBXO28	turquoise	no	no
ENSG00000037637	54455	FBXO42	brown	no	no
ENSG00000132879	93611	FBXO44	blue	no	no
ENSG00000116663	26270	FBXO6	blue	no	no
ENSG00000179639	2205	FCER1A	grey	no	no
ENSG00000158869	2207	FCER1G	yellow	no	yes
ENSG00000150337	2209	FCGR1A	yellow	no	no
ENSG00000198019	2210	FCGR1B	yellow	no	no
ENSG00000143226	2212	FCGR2A	yellow	no	no
ENSG00000072694	2213	FCGR2B	yellow	no	no
ENSG00000203747	2214	FCGR3A	yellow	no	no
ENSG00000162747	2215	FCGR3B	yellow	no	no
ENSG00000162894	9214	FCMR	yellow	no	no
ENSG00000163534	115350	FCRL1	blue	no	yes
ENSG00000132704	79368	FCRL2	blue	no	no
ENSG00000160856	115352	FCRL3	green	no	no
ENSG00000163518	83417	FCRL4	blue	no	no
ENSG00000143297	83416	FCRL5	green	no	no
ENSG00000132185	84824	FCRLA	blue	no	no
ENSG00000160752	2224	FDPS	turquoise	no	no
ENSG00000172456	55277	FGGY	red	no	no
ENSG00000000938	2268	FGR	yellow	no	yes
ENSG00000091483	2271	FH	turquoise	no	no
ENSG00000142621	114827	FHAD1	blue	no	no
ENSG00000183386	2275	FHL3	turquoise	yes	no
ENSG00000160688	80308	FLAD1	blue	no	no
ENSG00000143631	2312	FLG	green	no	no
ENSG00000143520	388698	FLG2	blue	no	no
ENSG00000162769	28982	FLVCR1	cyan	no	yes
ENSG00000155816	56776	FMN2	green	no	no
ENSG00000010932	2326	FMO1	blue	no	no
ENSG00000094963	2327	FMO2	turquoise	no	no
ENSG00000007933	2328	FMO3	blue	no	no
ENSG00000076258	2329	FMO4	turquoise	no	no
ENSG00000131781	2330	FMO5	blue	no	no
ENSG00000122176	2331	FMOD	black	no	no
ENSG00000137942	54874	FNBP1L	green	no	no
ENSG00000228594	643988	FNDC10	yellow	no	no
ENSG00000143107	163479	FNDC7	blue	no	no
ENSG00000186564	2306	FOXD2	pink	no	no
ENSG00000198815	22887	FOXJ3	blue	no	no
ENSG00000254685	8790	FPGT	grey	no	no
ENSG00000259030	100526835	FPGT-TNNI3K	green	no	no
ENSG00000156869	391059	FRRS1	red	no	no
ENSG00000162613	8880	FUBP1	turquoise	no	no
ENSG00000179163	2517	FUCA1	yellow	no	no
ENSG00000187889	199920	FYB2	green	no	no
ENSG00000123689	50486	G0S2	turquoise	no	no
ENSG00000143458	126626	GABPB2	brown	no	no
ENSG00000116717	1647	GADD45A	black	no	no
ENSG00000117308	2582	GALE	brown	no	no
ENSG00000143641	2590	GALNT2	turquoise	no	no
ENSG00000143614	57459	GATAD2B	grey	no	no
ENSG00000177628	2629	GBA	yellow	no	no
ENSG00000117228	2633	GBP1	turquoise	no	no
ENSG00000162645	2634	GBP2	turquoise	no	no
ENSG00000117226	2635	GBP3	blue	no	no
ENSG00000162654	115361	GBP4	green	no	no
ENSG00000154451	115362	GBP5	blue	no	no
ENSG00000183347	163351	GBP6	brown	no	no
ENSG00000023909	2730	GCLM	brown	no	yes
ENSG00000169224	148823	GCSAML	brown	no	no
ENSG00000196505	54834	GDAP2	cyan	no	no
ENSG00000152904	9453	GGPS1	blue	no	no
ENSG00000137960	54810	GIPC2	blue	no	no
ENSG00000187513	2701	GJA4	turquoise	no	no
ENSG00000131233	81025	GJA9	brown	no	no
ENSG00000174842	11146	GLMN	blue	no	no
ENSG00000198715	112770	GLMP	brown	no	no
ENSG00000023572	51022	GLRX2	turquoise	no	no
ENSG00000135821	2752	GLUL	yellow	no	yes
ENSG00000162419	10691	GMEB1	brown	no	no
ENSG00000065135	2773	GNAI3	blue	no	no
ENSG00000078369	2782	GNB1	turquoise	no	no
ENSG00000172380	55970	GNG12	turquoise	no	no
ENSG00000168243	2786	GNG4	brown	no	yes
ENSG00000174021	2787	GNG5	turquoise	no	no
ENSG00000134697	29889	GNL2	grey	no	no
ENSG00000116906	8443	GNPAT	turquoise	yes	no
ENSG00000143457	55204	GOLPH3L	blue	no	no
ENSG00000116580	54856	GON4L	brown	no	no
ENSG00000120370	92344	GORAB	grey	no	no
ENSG00000092978	55105	GPATCH2	blue	no	no
ENSG00000198746	63906	GPATCH3	turquoise	no	no
ENSG00000160818	54865	GPATCH4	grey	no	no
ENSG00000159592	60313	GPBP1L1	grey	no	no
ENSG00000142751	54707	GPN2	brown	no	no
ENSG00000077585	7107	GPR137B	yellow	no	no
ENSG00000158292	387509	GPR153	turquoise	no	no
ENSG00000180758	80045	GPR157	brown	no	no
ENSG00000143147	23432	GPR161	blue	no	no
ENSG00000181773	2827	GPR3	grey	no	no
ENSG00000170075	9283	GPR37L1	blue	no	no
ENSG00000156097	83873	GPR61	blue	no	no
ENSG00000117262	653519	GPR89A	green	no	no
ENSG00000188092	51463	GPR89B	blue	no	no
ENSG00000121957	29899	GPSM2	brown	no	no
ENSG00000116157	2882	GPX7	turquoise	no	no
ENSG00000180875	64388	GREM2	green	no	no
ENSG00000134184	2944	GSTM1	turquoise	no	no
ENSG00000213366	2946	GSTM2	blue	no	no
ENSG00000134202	2947	GSTM3	blue	no	no
ENSG00000168765	2948	GSTM4	turquoise	no	no
ENSG00000134201	2949	GSTM5	grey	no	no
ENSG00000137947	2959	GTF2B	turquoise	no	no
ENSG00000143774	2987	GUK1	turquoise	no	no
ENSG00000203812	8337	H2AC18	yellow	no	no
ENSG00000203814	440689	H2BC18	grey	no	no
ENSG00000184678	8349	H2BC21	grey	no	no
ENSG00000196890	128312	H2BU1	blue	no	no
ENSG00000163041	3020	H3-3A	turquoise	no	yes
ENSG00000049239	9563	H6PD	brown	no	no
ENSG00000143575	10456	HAX1	turquoise	no	no
ENSG00000116478	3065	HDAC1	turquoise	no	no
ENSG00000143321	3068	HDGF	turquoise	no	no
ENSG00000119285	55127	HEATR1	yellow	no	no
ENSG00000126107	79654	HECTD3	turquoise	no	no
ENSG00000162639	113802	HENMT1	blue	no	no
ENSG00000069812	54626	HES2	brown	no	yes
ENSG00000163909	26508	HEYL	black	no	no
ENSG00000162669	164045	HFM1	green	no	no
ENSG00000054392	55733	HHAT	grey	yes	no
ENSG00000197568	11147	HHLA3	green	no	no
ENSG00000163349	204851	HIPK1	turquoise	no	no
ENSG00000127124	59269	HIVEP3	grey	no	no
ENSG00000136630	3142	HLX	grey	no	no
ENSG00000143341	83872	HMCN1	green	no	no
ENSG00000117305	3155	HMGCL	blue	no	no
ENSG00000198830	3151	HMGN2	turquoise	no	no
ENSG00000125944	10236	HNRNPR	grey	no	no
ENSG00000153187	3192	HNRNPU	turquoise	no	yes
ENSG00000134709	51361	HOOK1	green	no	no
ENSG00000143452	84072	HORMAD1	blue	no	no
ENSG00000127483	50809	HP1BP3	brown	no	no
ENSG00000153936	9653	HS2ST1	grey	no	no
ENSG00000132196	51478	HSD17B7	blue	no	no
ENSG00000173110	3310	HSPA6	yellow	no	no
ENSG00000081870	51668	HSPB11	blue	no	no
ENSG00000173641	27129	HSPB7	black	no	no
ENSG00000142798	3339	HSPG2	brown	no	no
ENSG00000179546	3352	HTR1D	blue	no	no
ENSG00000178922	81888	HYI	turquoise	no	no
ENSG00000067704	55699	IARS2	turquoise	no	no
ENSG00000181873	200205	IBA57	brown	no	no
ENSG00000116237	23463	ICMT	blue	no	no
ENSG00000117318	3399	ID3	black	no	no
ENSG00000162783	51278	IER5	turquoise	no	no
ENSG00000169991	126917	IFFO2	grey	no	no
ENSG00000163565	3428	IFI16	turquoise	no	no
ENSG00000137965	10561	IFI44	turquoise	no	no
ENSG00000137959	10964	IFI44L	grey	no	no
ENSG00000126709	2537	IFI6	yellow	no	no
ENSG00000185436	163702	IFNLR1	blue	no	no
ENSG00000117154	84966	IGSF21	yellow	no	no
ENSG00000143061	3321	IGSF3	blue	no	no
ENSG00000162729	93185	IGSF8	turquoise	no	no
ENSG00000085552	57549	IGSF9	green	no	no
ENSG00000136634	3586	IL10	brown	no	no
ENSG00000081985	3595	IL12RB2	blue	no	no
ENSG00000142224	29949	IL19	blue	no	no
ENSG00000162594	149233	IL23R	blue	no	no
ENSG00000162892	11009	IL24	yellow	no	no
ENSG00000160712	3570	IL6R	brown	yes	yes
ENSG00000143195	387597	ILDR2	red	no	no
ENSG00000143621	3608	ILF2	turquoise	no	no
ENSG00000163362	55765	INAVA	blue	no	no
ENSG00000197852	55924	INKA2	blue	no	no
ENSG00000204084	3633	INPP5B	brown	yes	no
ENSG00000127054	54973	INTS11	blue	no	no
ENSG00000143624	65123	INTS3	brown	no	no
ENSG00000143493	25896	INTS7	blue	no	no
ENSG00000117408	9670	IPO13	turquoise	no	no
ENSG00000198700	55705	IPO9	blue	yes	no
ENSG00000197429	3652	IPP	blue	no	no
ENSG00000160051	55721	IQCC	blue	no	no
ENSG00000183856	128239	IQGAP3	grey	no	no
ENSG00000168264	359948	IRF2BP2	turquoise	no	no
ENSG00000117595	3664	IRF6	brown	no	no
ENSG00000187608	9636	ISG15	turquoise	no	no
ENSG00000143319	81875	ISG20L2	blue	no	no
ENSG00000143127	8515	ITGA10	grey	no	no
ENSG00000142856	23421	ITGB3BP	green	no	no
ENSG00000179914	55600	ITLN1	turquoise	no	no
ENSG00000143772	3707	ITPKB	blue	no	no
ENSG00000116679	10625	IVNS1ABP	yellow	no	no
ENSG00000162434	3716	JAK1	turquoise	no	no
ENSG00000081692	65094	JMJD4	salmon	no	no
ENSG00000143543	10899	JTB	turquoise	no	no
ENSG00000177606	3725	JUN	turquoise	no	no
ENSG00000132854	163782	KANK4	blue	no	no
ENSG00000189337	23254	KAZN	blue	no	no
ENSG00000177301	3737	KCNA2	blue	no	no
ENSG00000069424	8514	KCNAB2	yellow	no	no
ENSG00000116396	3749	KCNC4	blue	no	no
ENSG00000171385	3752	KCND3	brown	no	no
ENSG00000177807	3766	KCNJ10	blue	no	no
ENSG00000135750	3775	KCNK1	blue	no	no
ENSG00000082482	3776	KCNK2	green	no	no
ENSG00000143603	3782	KCNN3	blue	no	no
ENSG00000162687	343450	KCNT2	green	no	no
ENSG00000136636	51133	KCTD3	blue	no	no
ENSG00000004487	23028	KDM1A	grey	no	no
ENSG00000066135	9682	KDM4A	turquoise	no	no
ENSG00000117139	10765	KDM5B	blue	no	no
ENSG00000132680	22889	KHDC4	blue	no	no
ENSG00000121774	10657	KHDRBS1	turquoise	no	no
ENSG00000235750	9674	KIAA0040	turquoise	no	no
ENSG00000142687	79932	KIAA0319L	brown	no	no
ENSG00000162522	57648	KIAA1522	yellow	no	no
ENSG00000135835	57710	KIAA1614	brown	no	no
ENSG00000116685	90231	KIAA2013	brown	no	no
ENSG00000118193	9928	KIF14	blue	yes	no
ENSG00000117245	57576	KIF17	blue	no	no
ENSG00000054523	23095	KIF1B	blue	no	no
ENSG00000116852	23046	KIF21B	blue	no	no
ENSG00000162849	55083	KIF26B	blue	no	no
ENSG00000142945	11004	KIF2C	blue	no	no
ENSG00000075945	22920	KIFAP3	turquoise	no	no
ENSG00000183853	55243	KIRREL1	grey	no	no
ENSG00000171872	128209	KLF17	blue	no	no
ENSG00000117153	59349	KLHL12	yellow	no	no
ENSG00000076321	27252	KLHL20	turquoise	no	no
ENSG00000162413	9903	KLHL21	blue	no	no
ENSG00000117009	8564	KMO	blue	no	no
ENSG00000025800	23633	KPNA6	yellow	no	no
ENSG00000163463	200185	KRTCAP2	yellow	no	no
ENSG00000137944	56267	KYAT3	turquoise	no	no
ENSG00000240563	54596	L1TD1	blue	no	no
ENSG00000196878	3914	LAMB3	grey	no	no
ENSG00000135862	3915	LAMC1	magenta	no	no
ENSG00000058085	3918	LAMC2	blue	no	no
ENSG00000116586	28956	LAMTOR2	yellow	no	no
ENSG00000134248	10542	LAMTOR5	yellow	no	no
ENSG00000162511	7805	LAPTM5	yellow	no	yes
ENSG00000122188	54900	LAX1	blue	no	no
ENSG00000143815	3930	LBR	turquoise	no	no
ENSG00000186226	353135	LCE1E	blue	no	no
ENSG00000182866	3932	LCK	blue	no	no
ENSG00000203985	388633	LDLRAD1	brown	no	no
ENSG00000187942	401944	LDLRAD2	magenta	no	yes
ENSG00000157978	26119	LDLRAP1	grey	no	no
ENSG00000143768	7044	LEFTY2	turquoise	no	no
ENSG00000186007	93273	LEMD1	blue	no	no
ENSG00000116678	3953	LEPR	red	no	no
ENSG00000213625	54741	LEPROT	yellow	no	yes
ENSG00000116977	3964	LGALS8	yellow	no	no
ENSG00000133067	59352	LGR6	blue	no	no
ENSG00000121454	89884	LHX4	brown	no	no
ENSG00000162624	431707	LHX8	green	no	no
ENSG00000143355	56956	LHX9	green	no	no
ENSG00000131914	79727	LIN28A	blue	no	no
ENSG00000183814	286826	LIN9	blue	no	no
ENSG00000160789	4000	LMNA	turquoise	no	yes
ENSG00000143013	8543	LMO4	turquoise	no	no
ENSG00000163431	25802	LMOD1	black	yes	no
ENSG00000171517	23566	LPAR3	brown	no	no
ENSG00000123684	9926	LPGAT1	grey	no	no
ENSG00000121931	55791	LRIF1	turquoise	no	no
ENSG00000198799	9860	LRIG2	brown	no	no
ENSG00000157193	7804	LRP8	blue	no	no
ENSG00000162494	126755	LRRC38	grey	no	no
ENSG00000122477	127495	LRRC39	grey	no	no
ENSG00000066557	55631	LRRC40	blue	no	no
ENSG00000132128	10489	LRRC41	brown	no	no
ENSG00000116212	115353	LRRC42	grey	no	no
ENSG00000130764	57470	LRRC47	brown	no	no
ENSG00000162621	105378803	LRRC53	green	no	no
ENSG00000033122	57554	LRRC7	green	no	no
ENSG00000197147	23507	LRRC8B	blue	no	no
ENSG00000171488	84230	LRRC8C	grey	no	yes
ENSG00000171492	55144	LRRC8D	yellow	no	no
ENSG00000162620	127255	LRRIQ3	green	no	yes
ENSG00000170382	10446	LRRN2	brown	no	no
ENSG00000181817	84967	LSM10	turquoise	no	no
ENSG00000171357	541468	LURAP1	blue	no	no
ENSG00000169641	7798	LUZP1	turquoise	no	no
ENSG00000122224	4063	LY9	blue	no	no
ENSG00000011009	11313	LYPLA2	yellow	no	no
ENSG00000143353	127018	LYPLAL1	turquoise	no	no
ENSG00000143669	1130	LYST	grey	no	no
ENSG00000162441	84328	LZIC	grey	no	no
ENSG00000173212	126868	MAB21L3	green	no	no
ENSG00000127603	23499	MACF1	cyan	no	no
ENSG00000204178	55219	MACO1	turquoise	no	no
ENSG00000116670	10459	MAD2L2	turquoise	no	no
ENSG00000143194	84944	MAEL	blue	no	no
ENSG00000081026	260425	MAGI3	green	yes	no
ENSG00000162385	4116	MAGOH	turquoise	no	no
ENSG00000198162	10905	MAN1A2	turquoise	no	no
ENSG00000117643	57134	MAN1C1	brown	no	no
ENSG00000212916	54627	MAP10	blue	no	no
ENSG00000197769	440738	MAP1LC3C	blue	no	no
ENSG00000143674	84451	MAP3K21	blue	no	no
ENSG00000142733	9064	MAP3K6	turquoise	no	no
ENSG00000116871	55700	MAP7D1	turquoise	no	no
ENSG00000162889	9261	MAPKAPK2	turquoise	no	no
ENSG00000175130	65108	MARCKSL1	yellow	no	no
ENSG00000116141	4139	MARK1	blue	no	no
ENSG00000009724	10747	MASP2	brown	no	no
ENSG00000086015	23139	MAST2	turquoise	no	no
ENSG00000162510	4146	MATN1	green	no	no
ENSG00000143384	4170	MCL1	turquoise	yes	no
ENSG00000153898	255231	MCOLN2	brown	no	yes
ENSG00000055732	55283	MCOLN3	blue	no	no
ENSG00000198625	4194	MDM4	purple	no	yes
ENSG00000163875	64769	MEAF6	turquoise	no	no
ENSG00000116353	51102	MECR	blue	no	no
ENSG00000130772	54797	MED18	blue	no	no
ENSG00000159479	112950	MED8	turquoise	no	no
ENSG00000116604	4209	MEF2D	turquoise	no	no
ENSG00000162591	1953	MEGF6	turquoise	no	no
ENSG00000171806	92342	METTL18	grey	no	no
ENSG00000143303	51093	RRNAD1	brown	no	no
ENSG00000254726	92312	MEX3A	blue	no	no
ENSG00000117122	4237	MFAP2	turquoise	no	no
ENSG00000116688	9927	MFN2	turquoise	no	no
ENSG00000156875	64645	MFSD14A	grey	no	no
ENSG00000168389	84879	MFSD2A	yellow	no	no
ENSG00000174514	148808	MFSD4A	brown	no	no
ENSG00000143198	4259	MGST3	brown	no	no
ENSG00000154305	375056	MIA3	blue	yes	no
ENSG00000197530	142678	MIB2	turquoise	no	no
ENSG00000173436	440574	MICOS10	blue	no	no
ENSG00000198160	57708	MIER1	turquoise	no	no
ENSG00000180488	374986	MIGA1	brown	no	no
ENSG00000116691	60672	MIIP	turquoise	no	no
ENSG00000143409	55793	MINDY1	blue	no	no
ENSG00000125462	10485	MIR9-1HG	brown	no	no
ENSG00000185155	83881	MIXL1	salmon	no	no
ENSG00000079277	8569	MKNK1	blue	no	no
ENSG00000213190	10962	MLLT11	turquoise	no	no
ENSG00000132763	25974	MMACHC	brown	no	no
ENSG00000189409	8510	MMP23B	turquoise	no	no
ENSG00000163563	4332	MNDA	yellow	no	no
ENSG00000142961	148932	MOB3C	turquoise	no	no
ENSG00000116151	79906	MORN1	blue	yes	no
ENSG00000155363	4343	MOV10	grey	no	no
ENSG00000143158	25874	MPC2	grey	no	no
ENSG00000197965	9019	MPZL1	turquoise	no	no
ENSG00000153029	3140	MR1	brown	no	no
ENSG00000184313	374977	MROH7	blue	no	no
ENSG00000053372	51154	MRTO4	blue	no	no
ENSG00000057468	4438	MSH4	blue	no	no
ENSG00000125459	55154	MSTO1	turquoise	no	no
ENSG00000186205	64757	MTARC1	blue	no	no
ENSG00000117791	54996	MTARC2	turquoise	no	no
ENSG00000188786	4520	MTF1	brown	no	no
ENSG00000143033	22823	MTF2	blue	no	no
ENSG00000117640	56181	MTFR1L	brown	no	yes
ENSG00000177000	4524	MTHFR	blue	no	no
ENSG00000014914	10903	MTMR11	black	no	no
ENSG00000198793	2475	MTOR	turquoise	no	no
ENSG00000116984	4548	MTR	brown	no	no
ENSG00000270188	100463489	MTRNR2L11	turquoise	no	no
ENSG00000173171	4580	MTX1	turquoise	no	no
ENSG00000185499	4582	MUC1	grey	no	no
ENSG00000090432	79594	MUL1	turquoise	no	no
ENSG00000132781	4595	MUTYH	grey	no	no
ENSG00000162576	54587	MXRA8	magenta	no	no
ENSG00000133055	4608	MYBPH	grey	no	no
ENSG00000214114	26292	MYCBP	turquoise	no	no
ENSG00000116990	4610	MYCL	grey	no	no
ENSG00000122180	4656	MYOG	cyan	no	no
ENSG00000142661	127294	MYOM3	red	no	no
ENSG00000162601	114803	MYSM1	red	no	no
ENSG00000008130	65220	NADK	yellow	no	no
ENSG00000132780	4678	NASP	brown	no	no
ENSG00000134369	89796	NAV1	blue	yes	no
ENSG00000163382	128240	NAXE	turquoise	no	no
ENSG00000158747	4681	NBL1	turquoise	no	no
ENSG00000219481	55672	NBPF1	grey	no	no
ENSG00000162825	100288142	NBPF20	turquoise	no	no
ENSG00000142794	84224	NBPF3	turquoise	no	no
ENSG00000020129	23154	NCDN	grey	no	no
ENSG00000116701	4688	NCF2	yellow	no	no
ENSG00000184454	400746	NCMAP	brown	no	no
ENSG00000162736	23385	NCSTN	turquoise	no	no
ENSG00000058804	55706	NDC1	grey	no	no
ENSG00000158864	4720	NDUFS2	yellow	no	no
ENSG00000168653	4725	NDUFS5	turquoise	no	no
ENSG00000157191	55707	NECAP2	yellow	no	no
ENSG00000143217	81607	NECTIN4	blue	no	no
ENSG00000172260	257194	NEGR1	greenyellow	no	no
ENSG00000117650	4751	NEK2	blue	no	no
ENSG00000151414	140609	NEK7	grey	no	no
ENSG00000117691	29937	NENF	turquoise	no	no
ENSG00000132688	10763	NES	turquoise	no	no
ENSG00000162614	91624	NEXN	brown	no	no
ENSG00000163531	23114	NFASC	blue	no	no
ENSG00000162599	4774	NFIA	black	no	yes
ENSG00000066136	4802	NFYC	grey	no	no
ENSG00000171786	4807	NHLH1	blue	no	no
ENSG00000177551	4808	NHLH2	blue	no	no
ENSG00000135842	116496	NIBAN1	brown	no	no
ENSG00000116962	4811	NID1	turquoise	no	no
ENSG00000001461	57185	NIPAL3	brown	no	no
ENSG00000158793	4817	NIT1	blue	no	no
ENSG00000162711	114548	NLRP3	blue	no	no
ENSG00000143156	29922	NME7	green	yes	no
ENSG00000173614	64802	NMNAT1	brown	no	yes
ENSG00000157064	23057	NMNAT2	green	no	no
ENSG00000188976	26155	NOC2L	brown	no	no
ENSG00000162408	79707	NOL9	brown	no	no
ENSG00000198929	9722	NOS1AP	blue	no	no
ENSG00000134250	4853	NOTCH2	turquoise	no	no
ENSG00000131697	261734	NPHP4	turquoise	no	no
ENSG00000135838	80896	NPL	yellow	no	no
ENSG00000169418	4881	NPR1	magenta	no	no
ENSG00000143257	9970	NR1I3	greenyellow	no	no
ENSG00000116833	2494	NR5A2	blue	no	no
ENSG00000213281	4893	NRAS	grey	no	no
ENSG00000078618	4898	NRDC	grey	no	no
ENSG00000117697	25936	NSL1	grey	no	no
ENSG00000162631	22854	NTNG1	greenyellow	no	no
ENSG00000135778	84284	NTPCR	blue	no	no
ENSG00000198400	4914	NTRK1	blue	no	no
ENSG00000163545	81788	NUAK2	blue	no	no
ENSG00000069275	64710	NUCKS1	turquoise	no	yes
ENSG00000090273	10726	NUDC	turquoise	no	no
ENSG00000186364	200035	NUDT17	turquoise	no	no
ENSG00000143228	83540	NUF2	blue	no	no
ENSG00000069248	55746	NUP133	blue	no	no
ENSG00000143552	91181	NUP210L	green	no	no
ENSG00000143748	4931	NVL	blue	no	no
ENSG00000143450	51686	OAZ3	blue	no	no
ENSG00000154358	84033	OBSCN	blue	no	no
ENSG00000122417	57489	ODF2L	green	no	yes
ENSG00000157181	54953	ODR4	grey	no	no
ENSG00000118733	118427	OLFM3	blue	no	no
ENSG00000162745	25903	OLFML2B	turquoise	no	no
ENSG00000116774	56944	OLFML3	turquoise	no	no
ENSG00000162600	115209	OMA1	blue	no	no
ENSG00000054277	23596	OPN3	grey	no	no
ENSG00000116329	4985	OPRD1	brown	no	yes
ENSG00000196071	284521	OR2L13	blue	no	no
ENSG00000085840	4998	ORC1	brown	no	no
ENSG00000117859	114883	OSBPL9	turquoise	no	no
ENSG00000116885	127700	OSCP1	grey	no	no
ENSG00000169914	23252	OTUD3	blue	no	no
ENSG00000085465	5016	OVGP1	grey	no	no
ENSG00000117385	64175	P3H1	blue	no	no
ENSG00000090621	8761	PABPC4	yellow	no	no
ENSG00000065600	55248	PACC1	yellow	no	no
ENSG00000117115	11240	PADI2	brown	no	no
ENSG00000159339	23569	PADI4	blue	no	no
ENSG00000158006	5051	PAFAH2	brown	no	yes
ENSG00000099260	54873	PALMD	blue	no	no
ENSG00000116183	60676	PAPPA2	blue	no	no
ENSG00000182749	164091	PAQR7	greenyellow	no	no
ENSG00000116288	11315	PARK7	turquoise	no	no
ENSG00000143799	142	PARP1	yellow	no	no
ENSG00000132849	10207	PATJ	brown	no	no
ENSG00000185630	5087	PBX1	green	no	no
ENSG00000163346	57326	PBXIP1	turquoise	no	no
ENSG00000135749	80003	PCNX2	purple	no	no
ENSG00000116703	5132	PDC	green	no	no
ENSG00000184588	5142	PDE4B	blue	no	no
ENSG00000178104	9659	PDE4DIP	green	no	no
ENSG00000175087	149420	PDIK1L	grey	no	no
ENSG00000162493	10630	PDPN	yellow	no	no
ENSG00000174827	5174	PDZK1	green	no	no
ENSG00000162734	8682	PEA15	turquoise	no	no
ENSG00000187800	375033	PEAR1	turquoise	no	no
ENSG00000162517	553115	PEF1	turquoise	no	no
ENSG00000049246	8863	PER3	turquoise	no	no
ENSG00000157911	5192	PEX10	turquoise	yes	no
ENSG00000131779	8799	PEX11B	turquoise	no	no
ENSG00000142655	5195	PEX14	turquoise	no	no
ENSG00000162735	5824	PEX19	turquoise	no	no
ENSG00000143256	5202	PFDN2	turquoise	no	no
ENSG00000123836	5208	PFKFB2	blue	no	no
ENSG00000185220	267002	PGBD2	green	no	yes
ENSG00000177614	79605	PGBD5	blue	no	no
ENSG00000142657	5226	PGD	yellow	no	no
ENSG00000079739	5236	PGM1	turquoise	no	no
ENSG00000204138	65979	PHACTR4	brown	no	yes
ENSG00000134686	1912	PHC2	turquoise	no	no
ENSG00000116273	148479	PHF13	turquoise	no	no
ENSG00000092621	26227	PHGDH	grey	no	no
ENSG00000174307	23612	PHLDA3	grey	no	yes
ENSG00000116793	10745	PHTF1	blue	no	no
ENSG00000143393	5298	PI4KB	turquoise	no	no
ENSG00000131788	10401	PIAS3	turquoise	no	no
ENSG00000173947	128344	PIFO	blue	no	no
ENSG00000135845	5279	PIGC	grey	no	no
ENSG00000142892	10026	PIGK	turquoise	no	no
ENSG00000143315	93183	PIGM	blue	no	no
ENSG00000162896	5284	PIGR	blue	no	no
ENSG00000133056	5287	PIK3C2B	blue	no	no
ENSG00000171608	5293	PIK3CD	blue	no	no
ENSG00000117461	8503	PIK3R3	blue	no	no
ENSG00000158828	65018	PINK1	brown	no	no
ENSG00000143398	8394	PIP5K1A	brown	no	no
ENSG00000057757	57095	PITHD1	turquoise	no	no
ENSG00000065243	5586	PKN2	brown	no	no
ENSG00000188257	5320	PLA2G2A	blue	no	no
ENSG00000187980	391013	PLA2G2C	brown	no	no
ENSG00000117215	26279	PLA2G2D	brown	no	no
ENSG00000116711	5321	PLA2G4A	blue	no	no
ENSG00000127472	5322	PLA2G5	blue	no	no
ENSG00000180287	200150	PLD5	greenyellow	no	no
ENSG00000143850	22874	PLEKHA6	green	no	no
ENSG00000171680	57449	PLEKHG5	blue	no	no
ENSG00000116786	23207	PLEKHM2	yellow	no	no
ENSG00000187583	84069	PLEKHN1	grey	no	no
ENSG00000023902	51177	PLEKHO1	yellow	no	no
ENSG00000173846	1263	PLK3	blue	no	no
ENSG00000083444	5351	PLOD1	pink	no	no
ENSG00000162407	8613	PLPP3	brown	no	no
ENSG00000117600	9890	PLPPR4	red	no	no
ENSG00000117598	163404	PLPPR5	blue	no	no
ENSG00000076356	5362	PLXNA2	turquoise	no	no
ENSG00000160783	11243	PMF1	yellow	no	no
ENSG00000260238	100527963	PMF1-BGLAP	turquoise	no	no
ENSG00000163344	10654	PMVK	turquoise	no	no
ENSG00000189266	55629	PNRC2	turquoise	no	no
ENSG00000174348	127435	PODN	blue	no	no
ENSG00000143157	57645	POGK	yellow	no	no
ENSG00000143442	23126	POGZ	blue	no	no
ENSG00000186141	10623	POLR3C	blue	no	no
ENSG00000121851	84265	POLR3GL	turquoise	no	no
ENSG00000085998	55624	POMGNT1	blue	no	no
ENSG00000143190	5451	POU2F1	blue	no	no
ENSG00000185668	5453	POU3F1	brown	no	no
ENSG00000127125	79717	PPCS	turquoise	no	no
ENSG00000143847	8497	PPFIA4	grey	no	no
ENSG00000236334	644591	PPIAL4G	grey	no	no
ENSG00000084072	10450	PPIE	blue	no	no
ENSG00000171960	10465	PPIH	turquoise	no	no
ENSG00000143224	5498	PPOX	blue	no	no
ENSG00000077157	4660	PPP1R12B	black	no	no
ENSG00000158615	84919	PPP1R15B	blue	no	no
ENSG00000117751	5511	PPP1R8	turquoise	no	no
ENSG00000066027	5525	PPP2R5A	turquoise	no	no
ENSG00000131238	5538	PPT1	yellow	no	no
ENSG00000116721	65121	PRAMEF1	blue	no	no
ENSG00000204481	729528	PRAMEF14	blue	no	no
ENSG00000204479	391004	PRAMEF17	brown	no	no
ENSG00000143294	5546	PRCC	turquoise	no	no
ENSG00000142611	63976	PRDM16	blue	yes	no
ENSG00000116731	7799	PRDM2	turquoise	no	no
ENSG00000117450	5052	PRDX1	turquoise	no	no
ENSG00000117592	9588	PRDX6	turquoise	no	no
ENSG00000188783	5549	PRELP	magenta	no	yes
ENSG00000116690	10216	PRG4	grey	no	no
ENSG00000162409	5563	PRKAA2	green	no	no
ENSG00000131791	5565	PRKAB2	turquoise	no	no
ENSG00000142875	5567	PRKACB	turquoise	no	no
ENSG00000067606	5590	PRKCZ	grey	no	no
ENSG00000198890	55170	PRMT6	turquoise	no	no
ENSG00000117707	5629	PROX1	green	no	no
ENSG00000117360	9129	PRPF3	blue	no	no
ENSG00000134748	84950	PRPF38A	blue	no	no
ENSG00000134186	55119	PRPF38B	turquoise	no	no
ENSG00000117523	23215	PRRC2C	turquoise	no	yes
ENSG00000116132	5396	PRRX1	grey	no	no
ENSG00000143363	58497	PRUNE1	grey	no	no
ENSG00000157870	127281	PRXL2B	yellow	no	no
ENSG00000143801	5664	PSEN2	yellow	no	no
ENSG00000143106	5686	PSMA5	yellow	no	no
ENSG00000126067	5690	PSMB2	brown	no	yes
ENSG00000159377	5692	PSMB4	turquoise	no	no
ENSG00000159352	5710	PSMD4	brown	no	no
ENSG00000134222	84722	PSRC1	turquoise	no	no
ENSG00000169403	5724	PTAFR	brown	no	no
ENSG00000117569	58155	PTBP2	red	no	no
ENSG00000117425	8643	PTCH2	turquoise	no	no
ENSG00000050628	5733	PTGER3	blue	no	no
ENSG00000122420	5737	PTGFR	grey	no	no
ENSG00000134247	5738	PTGFRN	brown	no	no
ENSG00000073756	5743	PTGS2	grey	no	no
ENSG00000184007	8073	PTP4A2	turquoise	no	no
ENSG00000152104	5784	PTPN14	brown	no	no
ENSG00000134242	26191	PTPN22	grey	no	no
ENSG00000143851	5778	PTPN7	blue	no	no
ENSG00000081237	5788	PTPRC	yellow	no	yes
ENSG00000142949	5792	PTPRF	blue	no	no
ENSG00000060656	10076	PTPRU	turquoise	no	no
ENSG00000134644	9698	PUM1	turquoise	no	no
ENSG00000143811	29920	PYCR2	blue	no	no
ENSG00000163348	90780	PYGO2	turquoise	no	no
ENSG00000163564	149628	PYHIN1	blue	no	no
ENSG00000116260	5768	QSOX1	brown	no	no
ENSG00000143545	5872	RAB13	yellow	no	no
ENSG00000117280	8934	RAB29	brown	no	yes
ENSG00000169213	5865	RAB3B	brown	no	no
ENSG00000118873	25782	RAB3GAP2	grey	no	no
ENSG00000188060	115273	RAB42	brown	no	no
ENSG00000168118	5867	RAB4A	turquoise	no	no
ENSG00000152061	9910	RABGAP1L	red	no	no
ENSG00000137955	5876	RABGGTB	blue	no	no
ENSG00000183155	5877	RABIF	brown	no	no
ENSG00000116191	55103	RALGPS2	blue	no	no
ENSG00000116473	5906	RAP1A	turquoise	no	no
ENSG00000075391	9462	RASAL2	brown	no	no
ENSG00000162437	55225	RAVER2	green	no	no
ENSG00000162521	5928	RBBP4	blue	no	no
ENSG00000117222	5929	RBBP5	brown	no	no
ENSG00000162775	64783	RBM15	turquoise	no	no
ENSG00000188739	23029	RBM34	grey	no	no
ENSG00000213516	494115	RBMXL1	turquoise	no	no
ENSG00000162444	116362	RBP7	blue	no	no
ENSG00000135870	149041	RC3H1	greenyellow	no	no
ENSG00000117602	11123	RCAN3	brown	no	no
ENSG00000180198	1104	RCC1	yellow	no	no
ENSG00000179051	55920	RCC2	grey	no	no
ENSG00000117625	55758	RCOR3	green	no	no
ENSG00000198771	92241	RCSD1	blue	no	no
ENSG00000198570	343035	RD3	blue	no	no
ENSG00000157916	11079	RER1	turquoise	yes	no
ENSG00000142599	473	RERE	turquoise	no	no
ENSG00000143390	5993	RFX5	turquoise	no	no
ENSG00000143344	23179	RGL1	yellow	no	no
ENSG00000090104	5996	RGS1	yellow	no	no
ENSG00000127074	6003	RGS13	green	no	no
ENSG00000143333	6004	RGS16	pink	no	no
ENSG00000150681	64407	RGS18	grey	no	no
ENSG00000116741	5997	RGS2	turquoise	no	no
ENSG00000253148	431704	RGS21	green	no	no
ENSG00000117152	5999	RGS4	black	no	no
ENSG00000143248	8490	RGS5	black	no	no
ENSG00000182901	6000	RGS7	blue	no	no
ENSG00000121446	353299	RGSL1	blue	no	no
ENSG00000158315	54933	RHBDL2	blue	no	no
ENSG00000132677	57127	RHBG	blue	no	no
ENSG00000187010	6007	RHD	greenyellow	no	no
ENSG00000155366	389	RHOC	turquoise	no	no
ENSG00000116574	58480	RHOU	turquoise	no	no
ENSG00000177181	284716	RIMKLA	blue	no	no
ENSG00000117016	9783	RIMS3	turquoise	no	no
ENSG00000143622	6016	RIT1	greenyellow	no	no
ENSG00000117000	6018	RLF	grey	no	no
ENSG00000135828	6041	RNASEL	green	no	no
ENSG00000123091	26994	RNF11	black	no	no
ENSG00000168159	149603	RNF187	turquoise	no	no
ENSG00000116514	127544	RNF19B	yellow	no	no
ENSG00000121481	6045	RNF2	greenyellow	no	no
ENSG00000158286	388591	RNF207	blue	no	no
ENSG00000187147	55182	RNF220	brown	no	no
ENSG00000237330	401934	RNF223	blue	no	no
ENSG00000185946	55599	RNPC3	blue	no	no
ENSG00000176393	6051	RNPEP	yellow	no	no
ENSG00000116747	6738	RO60	greenyellow	no	no
ENSG00000185483	4919	ROR1	greenyellow	no	no
ENSG00000143365	6097	RORC	blue	no	no
ENSG00000117748	6118	RPA2	turquoise	no	no
ENSG00000122484	79871	RPAP2	green	no	yes
ENSG00000116745	6121	RPE65	blue	no	no
ENSG00000117133	80135	RPF1	turquoise	no	no
ENSG00000163125	23248	RPRD2	turquoise	no	no
ENSG00000117676	6195	RPS6KA1	yellow	no	no
ENSG00000136643	26750	RPS6KC1	grey	no	no
ENSG00000116954	64121	RRAGC	brown	no	yes
ENSG00000067533	51018	RRP15	blue	no	no
ENSG00000081019	54665	RSBN1	turquoise	no	no
ENSG00000169218	284654	RSPO1	blue	no	no
ENSG00000117616	57035	RSRP1	red	no	no
ENSG00000137996	8634	RTCA	brown	no	no
ENSG00000020633	864	RUNX3	turquoise	no	no
ENSG00000160753	23623	RUSC1	turquoise	no	no
ENSG00000122481	25950	RWDD3	grey	no	no
ENSG00000198626	6262	RYR2	green	no	no
ENSG00000197747	6281	S100A10	yellow	no	yes
ENSG00000163191	6282	S100A11	yellow	no	no
ENSG00000189171	6284	S100A13	turquoise	no	no
ENSG00000188643	140576	S100A16	turquoise	no	no
ENSG00000196154	6275	S100A4	turquoise	no	no
ENSG00000197956	6277	S100A6	turquoise	no	no
ENSG00000184330	338324	S100A7A	blue	no	no
ENSG00000143546	6279	S100A8	yellow	no	no
ENSG00000163220	6280	S100A9	yellow	no	no
ENSG00000116497	64766	S100PBP	blue	no	no
ENSG00000170989	1901	S1PR1	turquoise	no	no
ENSG00000187634	148398	SAMD11	turquoise	no	no
ENSG00000203943	148418	SAMD13	grey	no	no
ENSG00000031698	6301	SARS1	turquoise	no	no
ENSG00000156876	163786	SASS6	grey	no	no
ENSG00000116521	10067	SCAMP3	turquoise	no	no
ENSG00000143653	51097	SCCPDH	turquoise	no	no
ENSG00000010803	22955	SCMH1	turquoise	no	no
ENSG00000163156	79005	SCNM1	brown	no	no
ENSG00000162572	6339	SCNN1D	grey	no	no
ENSG00000116171	6342	SCP2	turquoise	no	no
ENSG00000000457	57147	SCYL3	greenyellow	no	yes
ENSG00000162512	9672	SDC3	yellow	no	yes
ENSG00000054282	10806	SDCCAG8	blue	no	no
ENSG00000143751	163859	SDE2	blue	no	no
ENSG00000078808	51150	SDF4	turquoise	no	yes
ENSG00000117118	6390	SDHB	turquoise	no	no
ENSG00000143252	6391	SDHC	brown	no	no
ENSG00000120341	89866	SEC16B	blue	no	no
ENSG00000007908	6401	SELE	grey	no	no
ENSG00000143416	8991	SELENBP1	grey	no	no
ENSG00000183291	9403	SELENOF	turquoise	no	no
ENSG00000162430	57190	SELENON	brown	no	yes
ENSG00000188404	6402	SELL	yellow	no	no
ENSG00000174175	6403	SELP	grey	yes	no
ENSG00000196189	64218	SEMA4A	yellow	no	no
ENSG00000142864	26135	SERBP1	turquoise	no	no
ENSG00000168528	347735	SERINC2	blue	no	no
ENSG00000082497	56256	SERTAD4	grey	yes	no
ENSG00000130766	83667	SESN2	turquoise	no	no
ENSG00000143379	9869	SETDB1	brown	no	no
ENSG00000183431	10946	SF3A3	blue	yes	no
ENSG00000143368	10262	SF3B4	turquoise	no	no
ENSG00000175793	2810	SFN	grey	no	no
ENSG00000116560	6421	SFPQ	turquoise	no	no
ENSG00000213064	375035	SFT2D2	green	no	no
ENSG00000118473	84251	SGIP1	magenta	no	no
ENSG00000198574	117157	SH2D1B	brown	no	no
ENSG00000027869	9047	SH2D2A	yellow	no	no
ENSG00000142669	83442	SH3BGRL3	yellow	no	no
ENSG00000175137	80851	SH3BP5L	turquoise	no	no
ENSG00000214193	79729	SH3D21	yellow	no	no
ENSG00000097033	51100	SH3GLB1	grey	no	no
ENSG00000160691	6464	SHC1	turquoise	no	no
ENSG00000157060	81626	SHCBP1L	blue	no	no
ENSG00000169291	126669	SHE	brown	no	yes
ENSG00000198892	149345	SHISA4	turquoise	yes	no
ENSG00000182183	348378	SHISAL2A	brown	no	no
ENSG00000052723	80143	SIKE1	blue	no	no
ENSG00000116991	57568	SIPA1L2	yellow	no	no
ENSG00000157933	6497	SKI	turquoise	yes	no
ENSG00000162739	114836	SLAMF6	brown	no	no
ENSG00000026751	57823	SLAMF7	blue	no	no
ENSG00000158714	56833	SLAMF8	yellow	no	no
ENSG00000162723	89886	SLAMF9	yellow	no	no
ENSG00000155380	6566	SLC16A1	grey	no	no
ENSG00000168679	9122	SLC16A4	blue	no	no
ENSG00000117479	10560	SLC19A2	green	yes	no
ENSG00000163393	55356	SLC22A15	yellow	no	no
ENSG00000085491	29957	SLC25A24	grey	no	no
ENSG00000171612	84275	SLC25A33	blue	no	no
ENSG00000162461	284723	SLC25A34	blue	no	no
ENSG00000160785	9673	SLC25A44	blue	no	yes
ENSG00000143554	11000	SLC27A3	turquoise	no	no
ENSG00000117394	6513	SLC2A1	yellow	no	no
ENSG00000142583	6518	SLC2A5	brown	no	no
ENSG00000170385	7779	SLC30A1	turquoise	no	no
ENSG00000196660	55532	SLC30A10	blue	no	no
ENSG00000158014	7780	SLC30A2	blue	no	no
ENSG00000162695	148867	SLC30A7	salmon	no	no
ENSG00000117620	23443	SLC35A3	brown	no	no
ENSG00000116704	23169	SLC35D1	blue	no	no
ENSG00000215790	9906	SLC35E2A	blue	no	no
ENSG00000189339	728661	SLC35E2B	blue	no	no
ENSG00000143570	27173	SLC39A1	yellow	no	no
ENSG00000133065	254428	SLC41A1	turquoise	no	no
ENSG00000143036	126969	SLC44A3	grey	no	no
ENSG00000137968	204962	SLC44A5	blue	no	no
ENSG00000158715	85414	SLC45A3	turquoise	no	no
ENSG00000169241	55974	SLC50A1	blue	no	no
ENSG00000040487	54896	SLC66A1	brown	no	no
ENSG00000197106	388662	SLC6A17	blue	no	no
ENSG00000196517	6536	SLC6A9	turquoise	no	no
ENSG00000090020	6548	SLC9A1	turquoise	no	no
ENSG00000162753	284525	SLC9C2	green	no	no
ENSG00000084070	64744	SMAP2	yellow	no	no
ENSG00000198952	23381	SMG5	turquoise	no	no
ENSG00000116698	9887	SMG7	grey	no	no
ENSG00000163866	113444	SMIM12	blue	no	no
ENSG00000130768	27293	SMPDL3B	blue	no	no
ENSG00000143499	56950	SMYD2	turquoise	no	no
ENSG00000185420	64754	SMYD3	grey	no	no
ENSG00000143740	116841	SNAP47	turquoise	no	no
ENSG00000143553	23557	SNAPIN	turquoise	no	no
ENSG00000163877	79753	SNIP1	blue	no	no
ENSG00000060688	9410	SNRNP40	grey	no	no
ENSG00000182004	6635	SNRPE	turquoise	no	no
ENSG00000143376	81609	SNX27	purple	no	yes
ENSG00000162627	51375	SNX7	turquoise	no	no
ENSG00000057252	6646	SOAT1	brown	no	yes
ENSG00000134243	6272	SORT1	turquoise	yes	no
ENSG00000143842	9580	SOX13	blue	no	no
ENSG00000155761	200162	SPAG17	green	no	no
ENSG00000122432	100505741	SPATA1	blue	no	no
ENSG00000162814	128153	SPATA17	blue	no	no
ENSG00000187144	374955	SPATA21	blue	no	no
ENSG00000132122	54558	SPATA6	green	no	no
ENSG00000065526	23013	SPEN	turquoise	no	no
ENSG00000134668	90853	SPOCD1	brown	no	no
ENSG00000010072	83932	SPRTN	grey	no	no
ENSG00000171621	80176	SPSB1	turquoise	no	no
ENSG00000163554	6708	SPTA1	green	no	no
ENSG00000183888	149563	SRARP	blue	no	no
ENSG00000196369	647135	SRGAP2B	green	no	yes
ENSG00000171943	653464	SRGAP2C	green	no	yes
ENSG00000116649	6723	SRM	turquoise	no	no
ENSG00000143742	6726	SRP9	turquoise	no	no
ENSG00000133226	10250	SRRM1	yellow	no	no
ENSG00000188529	10772	SRSF10	blue	no	no
ENSG00000116754	9295	SRSF11	turquoise	no	no
ENSG00000116350	6429	SRSF4	brown	no	no
ENSG00000157216	23648	SSBP3	turquoise	no	no
ENSG00000163479	6746	SSR2	brown	no	no
ENSG00000160075	29101	SSU72	blue	no	no
ENSG00000117155	117178	SSX2IP	green	no	no
ENSG00000126091	6487	ST3GAL3	turquoise	no	no
ENSG00000184005	256435	ST6GALNAC3	blue	no	no
ENSG00000117069	81849	ST6GALNAC5	grey	no	no
ENSG00000007341	54879	ST7L	blue	no	no
ENSG00000123473	6491	STIL	blue	no	no
ENSG00000196182	83931	STK40	turquoise	no	no
ENSG00000117632	3925	STMN1	brown	no	no
ENSG00000001460	90529	STPG1	blue	no	no
ENSG00000143093	85369	STRIP1	turquoise	no	no
ENSG00000117758	23673	STX12	turquoise	no	no
ENSG00000135823	10228	STX6	grey	no	no
ENSG00000116266	6814	STXBP3	cyan	no	no
ENSG00000094975	51430	SUCO	grey	no	no
ENSG00000143502	55061	SUSD4	blue	no	no
ENSG00000159164	9900	SV2A	blue	no	no
ENSG00000177868	374969	SVBP	turquoise	no	no
ENSG00000116668	54823	SWT1	grey	no	no
ENSG00000198765	6847	SYCP1	green	no	no
ENSG00000097096	84144	SYDE2	blue	no	no
ENSG00000117614	25949	SYF2	grey	no	yes
ENSG00000162520	81493	SYNC	turquoise	no	no
ENSG00000132718	23208	SYT11	brown	no	no
ENSG00000143469	255928	SYT14	salmon	no	yes
ENSG00000143858	127833	SYT2	green	no	no
ENSG00000142765	84958	SYTL1	blue	no	no
ENSG00000055070	26099	SZRD1	turquoise	no	no
ENSG00000198198	23334	SZT2	green	no	yes
ENSG00000152382	117143	TADA1	grey	no	no
ENSG00000120656	6883	TAF12	turquoise	no	no
ENSG00000197780	6884	TAF13	grey	no	no
ENSG00000143498	9015	TAF1A	blue	no	no
ENSG00000135801	27097	TAF5L	grey	no	no
ENSG00000158710	8407	TAGLN2	turquoise	no	no
ENSG00000162367	6886	TAL1	blue	no	no
ENSG00000059588	6894	TARBP1	brown	no	no
ENSG00000120948	23435	TARDBP	turquoise	no	no
ENSG00000143374	80222	TARS2	blue	no	no
ENSG00000203705	128387	TATDN3	blue	no	no
ENSG00000092607	6913	TBX15	grey	no	no
ENSG00000143178	9095	TBX19	blue	no	no
ENSG00000204219	6920	TCEA3	grey	no	no
ENSG00000116205	127428	TCEANC2	blue	no	no
ENSG00000159450	7062	TCHH	grey	no	no
ENSG00000182898	126637	TCHHL1	green	no	no
ENSG00000163239	126668	TDRD10	turquoise	no	no
ENSG00000162782	163589	TDRD5	blue	no	no
ENSG00000182134	11022	TDRKH	grey	yes	no
ENSG00000203730	127670	TEDDM1	brown	no	no
ENSG00000092850	27285	TEKT2	blue	no	no
ENSG00000158246	115572	TENT5B	grey	no	no
ENSG00000183508	54855	TENT5C	blue	no	no
ENSG00000070759	10420	TESK2	grey	no	no
ENSG00000240021	84066	TEX35	red	no	yes
ENSG00000092969	7042	TGFB2	grey	no	no
ENSG00000069702	7049	TGFBR3	blue	no	no
ENSG00000041988	90326	THAP3	turquoise	no	no
ENSG00000169231	7059	THBS3	turquoise	no	no
ENSG00000159445	117145	THEM4	blue	no	no
ENSG00000130775	9473	THEMIS2	yellow	no	yes
ENSG00000054118	9967	THRAP3	turquoise	no	no
ENSG00000066056	7075	TIE1	grey	no	no
ENSG00000134375	10440	TIMM17A	blue	yes	no
ENSG00000142910	64129	TINAGL1	blue	no	no
ENSG00000143155	261726	TIPRL	grey	no	yes
ENSG00000152078	148534	TLCD4	blue	no	no
ENSG00000187554	7100	TLR5	blue	no	no
ENSG00000162604	83941	TM2D1	blue	no	no
ENSG00000133069	9911	TMCC2	grey	no	no
ENSG00000143183	54499	TMCO1	grey	no	yes
ENSG00000188800	127391	TMCO2	blue	no	no
ENSG00000162542	255104	TMCO4	turquoise	no	no
ENSG00000117500	50999	TMED5	blue	no	no
ENSG00000215717	56900	TMEM167B	blue	no	no
ENSG00000163444	92703	TMEM183A	turquoise	no	no
ENSG00000253304	399474	TMEM200B	turquoise	no	no
ENSG00000188807	199953	TMEM201	grey	no	no
ENSG00000186501	84065	TMEM222	turquoise	no	no
ENSG00000160055	56063	TMEM234	turquoise	no	no
ENSG00000243749	100506144	TMEM35B	turquoise	no	no
ENSG00000121775	55116	TMEM39B	grey	no	no
ENSG00000183726	23585	TMEM50A	turquoise	no	no
ENSG00000171729	55092	TMEM51	yellow	no	no
ENSG00000126106	79639	TMEM53	brown	no	no
ENSG00000121900	113452	TMEM54	turquoise	no	no
ENSG00000116209	9528	TMEM59	yellow	no	yes
ENSG00000196187	9725	TMEM63A	brown	no	no
ENSG00000159596	51249	TMEM69	grey	no	no
ENSG00000163472	84283	TMEM79	blue	no	no
ENSG00000116857	252839	TMEM9	turquoise	no	no
ENSG00000121933	57413	TMIGD3	yellow	no	no
ENSG00000163154	79626	TNFAIP8L2	yellow	no	no
ENSG00000157873	8764	TNFRSF14	yellow	no	no
ENSG00000028137	7133	TNFRSF1B	yellow	no	no
ENSG00000215788	8718	TNFRSF25	purple	no	no
ENSG00000049249	3604	TNFRSF9	brown	no	no
ENSG00000120337	8995	TNFSF18	blue	no	no
ENSG00000117586	7292	TNFSF4	blue	no	no
ENSG00000120332	63923	TNN	blue	no	no
ENSG00000159173	7135	TNNI1	blue	no	no
ENSG00000116783	51086	TNNI3K	blue	no	no
ENSG00000118194	7139	TNNT2	blue	no	no
ENSG00000116147	7143	TNR	red	no	no
ENSG00000173726	9804	TOMM20	turquoise	no	no
ENSG00000158882	84134	TOMM40L	grey	no	no
ENSG00000143337	26092	TOR1AIP1	blue	no	no
ENSG00000169905	163590	TOR1AIP2	blue	no	yes
ENSG00000186283	64222	TOR3A	brown	no	no
ENSG00000143514	7159	TP53BP2	grey	no	no
ENSG00000078900	7161	TP73	grey	no	no
ENSG00000143549	7170	TPM3	yellow	no	yes
ENSG00000047410	7175	TPR	brown	no	no
ENSG00000158109	127262	TPRG1L	grey	no	no
ENSG00000269113	388630	TRABD2B	turquoise	no	no
ENSG00000009790	80342	TRAF3IP3	blue	no	no
ENSG00000082512	7188	TRAF5	blue	no	no
ENSG00000054116	27095	TRAPPC3	turquoise	no	no
ENSG00000154370	81559	TRIM11	blue	no	no
ENSG00000197323	51592	TRIM33	turquoise	no	no
ENSG00000134253	80263	TRIM45	blue	no	no
ENSG00000163462	80128	TRIM46	blue	no	no
ENSG00000162722	25893	TRIM58	blue	no	no
ENSG00000158022	84676	TRIM63	brown	no	no
ENSG00000119283	440730	TRIM67	blue	no	no
ENSG00000043514	54802	TRIT1	grey	no	no
ENSG00000122435	54482	TRMT13	grey	no	no
ENSG00000121486	81627	TRMT1L	turquoise	no	no
ENSG00000180098	54952	TRNAU1AP	blue	no	no
ENSG00000253368	388610	TRNP1	turquoise	no	no
ENSG00000163467	128229	TSACC	brown	no	no
ENSG00000198860	116461	TSEN15	green	no	no
ENSG00000116918	7257	TSNAX	brown	no	no
ENSG00000134198	10100	TSPAN2	black	no	no
ENSG00000215845	100131187	TSTD1	turquoise	no	no
ENSG00000143643	79573	TTC13	grey	no	no
ENSG00000006555	55001	TTC22	brown	no	no
ENSG00000215912	100287898	TTC34	blue	no	no
ENSG00000085831	22996	TTC39A	blue	no	no
ENSG00000243725	7268	TTC4	turquoise	no	no
ENSG00000116830	8458	TTF2	brown	no	no
ENSG00000162571	254173	TTLL10	blue	no	no
ENSG00000137941	79739	TTLL7	brown	no	no
ENSG00000143367	7286	TUFT1	brown	no	no
ENSG00000134744	23318	TUT4	brown	no	no
ENSG00000084652	200081	TXLNA	turquoise	no	no
ENSG00000117862	51060	TXNDC12	turquoise	no	no
ENSG00000162623	127253	TYW3	green	no	no
ENSG00000117143	6675	UAP1	turquoise	no	no
ENSG00000143569	9898	UBAP2L	turquoise	yes	no
ENSG00000160087	118424	UBE2J2	turquoise	no	no
ENSG00000160714	55585	UBE2Q1	turquoise	no	no
ENSG00000177414	148581	UBE2U	blue	no	no
ENSG00000130939	10277	UBE4B	brown	no	no
ENSG00000120942	29914	UBIAD1	blue	no	no
ENSG00000160803	56893	UBQLN4	yellow	no	no
ENSG00000127481	23352	UBR4	grey	no	no
ENSG00000162543	127733	UBXN10	grey	no	no
ENSG00000158062	91544	UBXN11	yellow	no	no
ENSG00000116750	51377	UCHL5	grey	no	yes
ENSG00000143179	7371	UCK2	pink	no	no
ENSG00000143222	51506	UFC1	grey	no	no
ENSG00000152332	127933	UHMK1	grey	no	no
ENSG00000173660	7388	UQCRH	yellow	no	no
ENSG00000233954	440567	UQCRHL	brown	no	yes
ENSG00000135763	9816	URB2	blue	no	no
ENSG00000126088	7389	UROD	turquoise	no	no
ENSG00000158773	7391	USF1	greenyellow	no	no
ENSG00000042781	7399	USH2A	green	no	yes
ENSG00000162607	7398	USP1	turquoise	no	no
ENSG00000143258	27005	USP21	turquoise	no	no
ENSG00000162402	23358	USP24	blue	no	no
ENSG00000077254	23032	USP33	green	no	no
ENSG00000090686	84196	USP48	green	no	no
ENSG00000183520	51118	UTP11	brown	yes	no
ENSG00000117597	27042	UTP25	blue	no	no
ENSG00000049245	9341	VAMP3	turquoise	no	no
ENSG00000117533	8674	VAMP4	turquoise	no	no
ENSG00000173218	81839	VANGL1	grey	no	no
ENSG00000162738	57216	VANGL2	blue	no	no
ENSG00000143494	79805	VASH2	blue	no	no
ENSG00000134215	10451	VAV3	blue	no	no
ENSG00000162692	7412	VCAM1	turquoise	no	yes
ENSG00000048707	55187	VPS13D	grey	no	no
ENSG00000136631	11311	VPS45	turquoise	no	no
ENSG00000163159	6944	VPS72	turquoise	no	no
ENSG00000179403	64856	VWA1	turquoise	no	no
ENSG00000158816	127731	VWA5B1	brown	no	no
ENSG00000116874	10352	WARS2	turquoise	no	no
ENSG00000158195	10163	WASF2	turquoise	no	no
ENSG00000162923	80232	WDR26	grey	no	yes
ENSG00000065183	10885	WDR3	blue	no	no
ENSG00000085433	22911	WDR47	blue	no	no
ENSG00000162843	128025	WDR64	blue	no	no
ENSG00000116455	79084	WDR77	turquoise	no	no
ENSG00000142784	23038	WDTC1	blue	no	no
ENSG00000116729	79971	WLS	turquoise	no	no
ENSG00000134245	7482	WNT2B	blue	no	no
ENSG00000162552	54361	WNT4	blue	no	no
ENSG00000143816	7483	WNT9A	blue	no	no
ENSG00000116213	49856	WRAP73	blue	no	no
ENSG00000158156	55113	XKR8	turquoise	no	no
ENSG00000143324	9213	XPR1	brown	no	no
ENSG00000134684	8565	YARS1	blue	no	no
ENSG00000065978	4904	YBX1	turquoise	no	no
ENSG00000058799	54432	YIPF1	turquoise	no	no
ENSG00000180667	55432	YOD1	blue	no	no
ENSG00000196449	79693	YRDC	grey	no	no
ENSG00000198492	51441	YTHDF2	yellow	no	no
ENSG00000163374	55249	YY1AP1	brown	no	no
ENSG00000116809	7709	ZBTB17	turquoise	no	no
ENSG00000179456	10472	ZBTB18	grey	no	no
ENSG00000185278	84614	ZBTB37	blue	no	no
ENSG00000184677	9923	ZBTB40	brown	no	no
ENSG00000177888	360023	ZBTB41	green	no	no
ENSG00000204859	3104	ZBTB48	turquoise	no	no
ENSG00000160685	51043	ZBTB7B	turquoise	no	no
ENSG00000160062	653121	ZBTB8A	purple	no	yes
ENSG00000273274	728116	ZBTB8B	brown	no	no
ENSG00000176261	339487	ZBTB8OS	brown	no	yes
ENSG00000058673	9877	ZC3H11A	turquoise	no	no
ENSG00000163874	80149	ZC3H12A	turquoise	no	no
ENSG00000204160	84243	ZDHHC18	yellow	no	no
ENSG00000157077	9372	ZFYVE9	grey	no	no
ENSG00000084073	10269	ZMPSTE24	turquoise	no	no
ENSG00000197056	79830	ZMYM1	blue	no	no
ENSG00000146463	9202	ZMYM4	grey	no	no
ENSG00000163867	9204	ZMYM6	blue	no	no
ENSG00000066185	84217	ZMYND12	grey	no	no
ENSG00000196418	7678	ZNF124	red	no	no
ENSG00000162702	23528	ZNF281	turquoise	no	no
ENSG00000162664	284695	ZNF326	green	no	no
ENSG00000160094	149076	ZNF362	turquoise	no	no
ENSG00000125945	80818	ZNF436	turquoise	no	no
ENSG00000162714	84838	ZNF496	blue	no	no
ENSG00000122482	84146	ZNF644	grey	no	no
ENSG00000188295	79862	ZNF669	brown	no	no
ENSG00000171161	79894	ZNF672	yellow	no	no
ENSG00000181450	339500	ZNF678	green	no	no
ENSG00000176083	257101	ZNF683	blue	no	no
ENSG00000117010	127396	ZNF684	blue	no	no
ENSG00000143373	57592	ZNF687	blue	no	no
ENSG00000164011	51058	ZNF691	turquoise	no	no
ENSG00000171163	55657	ZNF692	turquoise	no	no
ENSG00000197472	57116	ZNF695	blue	no	no
ENSG00000143067	90874	ZNF697	yellow	no	no
ENSG00000117174	54680	ZNHIT6	blue	no	no
ENSG00000132485	9406	ZRANB2	turquoise	no	no
ENSG00000121903	7579	ZSCAN20	green	no	no
ENSG00000162415	57643	ZSWIM5	blue	no	no
ENSG00000203995	440590	ZYG11A	blue	no	no
ENSG00000162378	79699	ZYG11B	blue	no	no
ENSG00000244682	9103	FCGR2C	yellow	no	no
ENSG00000148584	29974	A1CF	brown	no	no
ENSG00000023839	1244	ABCC2	brown	no	no
ENSG00000136754	10006	ABI1	turquoise	no	no
ENSG00000099204	3983	ABLIM1	grey	no	no
ENSG00000165660	23172	ABRAXAS2	turquoise	no	no
ENSG00000196177	36	ACADSB	red	no	yes
ENSG00000107897	91452	ACBD5	blue	no	no
ENSG00000176244	414149	ACBD7	green	no	no
ENSG00000197142	51703	ACSL5	yellow	no	no
ENSG00000173124	142827	ACSM6	green	no	no
ENSG00000107796	59	ACTA2	black	no	yes
ENSG00000138107	10121	ACTR1A	grey	no	no
ENSG00000148848	8038	ADAM12	pink	no	no
ENSG00000151651	101	ADAM8	yellow	no	no
ENSG00000138316	140766	ADAMTS14	yellow	no	no
ENSG00000185736	105	ADARB2	blue	no	no
ENSG00000148700	120	ADD3	turquoise	no	no
ENSG00000148671	10974	ADIRF	black	no	no
ENSG00000156110	132	ADK	turquoise	no	no
ENSG00000181915	84890	ADO	turquoise	no	no
ENSG00000043591	153	ADRB1	greenyellow	no	no
ENSG00000169129	84632	AFAP1L2	blue	no	no
ENSG00000188234	119016	AGAP4	grey	no	no
ENSG00000172650	729092	AGAP5	turquoise	no	no
ENSG00000204149	414189	AGAP6	turquoise	no	no
ENSG00000204172	642517	AGAP9	yellow	no	no
ENSG00000042286	84883	AIFM2	blue	no	no
ENSG00000187134	1645	AKR1C1	grey	no	no
ENSG00000151632	1646	AKR1C2	black	no	no
ENSG00000196139	8644	AKR1C3	turquoise	no	no
ENSG00000198610	1109	AKR1C4	blue	no	no
ENSG00000165568	83592	AKR1E2	grey	no	no
ENSG00000059573	5832	ALDH18A1	turquoise	no	no
ENSG00000012779	240	ALOX5	yellow	no	no
ENSG00000166295	119504	ANAPC16	brown	no	yes
ENSG00000151150	288	ANK3	blue	no	no
ENSG00000148677	27063	ANKRD1	greenyellow	no	no
ENSG00000134461	54522	ANKRD16	blue	no	no
ENSG00000152766	118932	ANKRD22	blue	no	no
ENSG00000107890	22852	ANKRD26	green	no	no
ENSG00000148513	91074	ANKRD30A	brown	no	no
ENSG00000122359	311	ANXA11	yellow	no	no
ENSG00000138279	310	ANXA7	turquoise	no	no
ENSG00000185009	26985	AP3M1	grey	no	no
ENSG00000077420	54518	APBB1IP	yellow	no	no
ENSG00000165322	94134	ARHGAP12	grey	no	no
ENSG00000213390	84986	ARHGAP19	blue	no	no
ENSG00000107863	57584	ARHGAP21	turquoise	no	no
ENSG00000128805	58504	ARHGAP22	green	no	yes
ENSG00000150347	84159	ARID5B	turquoise	no	no
ENSG00000138175	403	ARL3	turquoise	no	no
ENSG00000165997	221079	ARL5B	grey	no	no
ENSG00000165309	219681	ARMC3	blue	no	no
ENSG00000120029	79591	ARMH3	brown	no	no
ENSG00000214435	57412	AS3MT	blue	no	no
ENSG00000188611	56624	ASAH2	green	no	no
ENSG00000204147	653308	ASAH2B	blue	no	no
ENSG00000196372	79754	ASB13	turquoise	no	no
ENSG00000138303	51008	ASCC1	blue	no	yes
ENSG00000138138	84896	ATAD1	turquoise	no	no
ENSG00000107669	11101	ATE1	grey	no	no
ENSG00000165629	509	ATP5F1C	turquoise	no	no
ENSG00000173915	84833	ATP5MD	turquoise	no	no
ENSG00000107518	26033	ATRNL1	green	no	no
ENSG00000119986	60370	AVPI1	turquoise	no	no
ENSG00000151929	9531	BAG3	turquoise	no	no
ENSG00000214413	92482	BBIP1	blue	no	no
ENSG00000107949	56647	BCCIP	turquoise	no	no
ENSG00000165626	222389	BEND7	brown	no	no
ENSG00000122870	80114	BICC1	pink	no	no
ENSG00000095585	29760	BLNK	yellow	no	no
ENSG00000196072	282991	BLOC1S2	yellow	no	no
ENSG00000168283	648	BMI1	turquoise	no	no
ENSG00000107779	657	BMPR1A	brown	no	no
ENSG00000165733	9790	BMS1	blue	no	no
ENSG00000176171	664	BNIP3	blue	no	no
ENSG00000166275	119032	BORCS7	blue	no	no
ENSG00000095564	9044	BTAF1	grey	no	no
ENSG00000166167	8945	BTRC	grey	no	no
ENSG00000154473	9184	BUB3	grey	no	no
ENSG00000237489	387723	C10orf143	blue	no	no
ENSG00000178645	282966	C10orf53	green	no	no
ENSG00000222047	414236	C10orf55	blue	no	no
ENSG00000179133	256815	C10orf67	cyan	no	no
ENSG00000177354	118461	C10orf71	blue	no	no
ENSG00000165863	143379	C10orf82	brown	no	no
ENSG00000119965	80007	C10orf88	blue	no	no
ENSG00000154493	118611	C10orf90	blue	no	no
ENSG00000120055	79946	C10orf95	blue	no	no
ENSG00000165995	783	CACNB2	blue	no	no
ENSG00000151893	143384	CACUL1	brown	no	yes
ENSG00000185933	255022	CALHM1	blue	no	no
ENSG00000138172	51063	CALHM2	turquoise	no	no
ENSG00000183049	57118	CAMK1D	brown	no	no
ENSG00000148660	818	CAMK2G	blue	no	no
ENSG00000165806	840	CASP7	grey	no	no
ENSG00000188649	387707	CC2D2B	grey	no	no
ENSG00000060339	55749	CCAR1	yellow	no	no
ENSG00000182645	374355	CCDC172	blue	no	no
ENSG00000165813	55088	CCDC186	blue	no	no
ENSG00000151468	83643	CCDC3	black	no	no
ENSG00000108091	8030	CCDC6	grey	no	no
ENSG00000216937	79741	CCDC7	green	no	no
ENSG00000107443	54619	CCNJ	grey	no	no
ENSG00000108100	219771	CCNY	grey	no	no
ENSG00000107771	54462	CCSER2	blue	no	no
ENSG00000151465	8872	CDC123	turquoise	yes	no
ENSG00000107736	64072	CDH23	yellow	no	no
ENSG00000170312	983	CDK1	grey	no	no
ENSG00000185267	441549	CDNF	blue	no	no
ENSG00000048740	10659	CELF2	yellow	no	no
ENSG00000138180	55165	CEP55	blue	no	no
ENSG00000197748	80217	CFAP43	blue	no	no
ENSG00000171811	54777	CFAP46	blue	no	no
ENSG00000156042	118491	CFAP70	green	no	no
ENSG00000172586	118487	CHCHD1	turquoise	no	no
ENSG00000182022	51363	CHST15	yellow	no	no
ENSG00000122863	9469	CHST3	grey	no	no
ENSG00000213341	1147	CHUK	grey	no	no
ENSG00000122873	55847	CISD1	turquoise	no	no
ENSG00000119946	26507	CNNM1	blue	no	no
ENSG00000148842	54805	CNNM2	greenyellow	yes	no
ENSG00000197467	1305	COL13A1	turquoise	no	no
ENSG00000065618	1308	COL17A1	blue	no	no
ENSG00000148444	23412	COMMD3	turquoise	no	no
ENSG00000165644	118881	COMTD1	turquoise	no	no
ENSG00000014919	1355	COX15	blue	no	no
ENSG00000107864	22849	CPEB3	green	no	no
ENSG00000120054	1369	CPN1	blue	no	no
ENSG00000121898	119587	CPXM2	magenta	no	no
ENSG00000095794	1390	CREM	grey	no	no
ENSG00000095713	55118	CRTAC1	turquoise	no	no
ENSG00000169826	55454	CSGALNACT2	turquoise	no	no
ENSG00000177613	23283	CSTF2T	turquoise	no	no
ENSG00000175029	1488	CTBP2	turquoise	no	no
ENSG00000183230	29119	CTNNA3	green	no	no
ENSG00000107611	8029	CUBN	blue	no	no
ENSG00000107874	79004	CUEDC2	turquoise	no	no
ENSG00000108094	8453	CUL2	blue	no	no
ENSG00000119929	51076	CUTC	yellow	no	no
ENSG00000138161	50624	CUZD1	grey	no	no
ENSG00000095485	55280	CWF19L1	brown	no	no
ENSG00000107562	6387	CXCL12	turquoise	yes	no
ENSG00000148795	1586	CYP17A1	blue	yes	no
ENSG00000138109	1559	CYP2C9	green	no	no
ENSG00000130649	1571	CYP2E1	blue	no	no
ENSG00000198924	9937	DCLRE1A	green	no	no
ENSG00000152457	64421	DCLRE1C	blue	no	no
ENSG00000168209	54541	DDIT4	turquoise	no	no
ENSG00000165732	9188	DDX21	turquoise	no	no
ENSG00000107625	79009	DDX50	turquoise	no	no
ENSG00000119979	404636	DENND10	brown	no	no
ENSG00000165507	11067	DEPP1	turquoise	no	no
ENSG00000181192	55526	DHTKD1	brown	no	yes
ENSG00000089876	55760	DHX32	grey	no	no
ENSG00000151240	22982	DIP2C	turquoise	no	no
ENSG00000151208	9231	DLG5	blue	no	no
ENSG00000138346	1763	DNA2	green	no	no
ENSG00000148719	54788	DNAJB12	turquoise	no	no
ENSG00000136770	64215	DNAJC1	turquoise	no	no
ENSG00000108176	56521	DNAJC12	blue	no	no
ENSG00000213551	23234	DNAJC9	yellow	no	no
ENSG00000107554	23268	DNMBP	blue	no	no
ENSG00000150760	1793	DOCK1	grey	no	no
ENSG00000166171	25911	DPCD	turquoise	no	no
ENSG00000165606	644168	DRGX	blue	no	no
ENSG00000138166	1847	DUSP5	yellow	no	no
ENSG00000170788	143241	DYDC1	blue	no	no
ENSG00000133665	84332	DYDC2	green	no	no
ENSG00000108001	253738	EBF3	blue	no	no
ENSG00000122882	11319	ECD	blue	no	no
ENSG00000134463	79746	ECHDC3	blue	no	no
ENSG00000127884	1892	ECHS1	turquoise	no	no
ENSG00000107938	26098	EDRF1	brown	no	no
ENSG00000203791	399818	EEF1AKMT2	red	no	no
ENSG00000122877	1959	EGR2	yellow	no	no
ENSG00000107581	8661	EIF3A	turquoise	no	no
ENSG00000148730	1979	EIF4EBP2	turquoise	no	no
ENSG00000253626	143244	EIF5AL1	turquoise	no	no
ENSG00000170370	2018	EMX2	salmon	no	no
ENSG00000151023	219670	ENKUR	blue	no	no
ENSG00000188316	387712	ENO4	grey	no	no
ENSG00000138185	953	ENTPD1	tan	no	no
ENSG00000198018	57089	ENTPD7	blue	no	no
ENSG00000120616	80314	EPC1	blue	no	no
ENSG00000107566	10613	ERLIN1	turquoise	no	no
ENSG00000138190	54536	EXOC6	blue	no	no
ENSG00000171311	51013	EXOSC1	blue	no	no
ENSG00000065809	83641	FAM107B	yellow	no	no
ENSG00000148541	220965	FAM13C	blue	no	no
ENSG00000138286	317662	FAM149B1	blue	no	no
ENSG00000148468	221061	FAM171A1	turquoise	no	no
ENSG00000165669	63877	FAM204A	brown	no	no
ENSG00000189319	9679	FAM53B	yellow	no	no
ENSG00000203780	92565	FANK1	blue	no	no
ENSG00000026103	355	FAS	turquoise	no	no
ENSG00000134452	84893	FBH1	turquoise	no	no
ENSG00000107872	79176	FBXL15	turquoise	no	no
ENSG00000107829	6468	FBXW4	grey	no	no
ENSG00000186188	338557	FFAR4	blue	no	no
ENSG00000107831	2253	FGF8	greenyellow	no	no
ENSG00000174721	143282	FGFBP3	blue	no	no
ENSG00000066468	2263	FGFR2	brown	no	no
ENSG00000151553	57700	FAM160B1	turquoise	no	no
ENSG00000148690	118924	FRA10AC1	grey	no	no
ENSG00000181274	23401	FRAT2	turquoise	no	no
ENSG00000225899	441581	FRG2B	blue	no	no
ENSG00000151474	55691	FRMD4A	cyan	no	no
ENSG00000170324	143162	FRMPD2	blue	no	no
ENSG00000148803	282969	FUOM	yellow	no	no
ENSG00000196968	170384	FUT11	yellow	no	no
ENSG00000177283	8325	FZD8	turquoise	no	no
ENSG00000136750	2572	GAD2	blue	no	no
ENSG00000107485	2625	GATA3	blue	no	no
ENSG00000107862	8729	GBF1	turquoise	no	no
ENSG00000057608	2665	GDI2	turquoise	no	no
ENSG00000151892	2674	GFRA1	red	no	no
ENSG00000165678	27069	GHITM	turquoise	no	no
ENSG00000177291	219770	GJD4	blue	no	no
ENSG00000108010	10539	GLRX3	blue	no	no
ENSG00000148672	2746	GLUD1	turquoise	no	no
ENSG00000155265	401647	GOLGA7B	grey	no	no
ENSG00000120053	2805	GOT1	turquoise	no	no
ENSG00000119927	57678	GPAM	blue	no	no
ENSG00000151025	57512	GPR158	blue	no	no
ENSG00000154478	2849	GPR26	blue	no	no
ENSG00000182771	2894	GRID1	blue	no	no
ENSG00000198873	2869	GRK5	grey	no	no
ENSG00000148834	9446	GSTO1	yellow	no	no
ENSG00000065621	119391	GSTO2	blue	no	no
ENSG00000107937	23560	GTPBP4	blue	no	no
ENSG00000165996	9200	HACD1	blue	no	no
ENSG00000165338	143279	HECTD2	green	no	no
ENSG00000119969	3070	HELLS	blue	no	no
ENSG00000148634	26091	HERC4	blue	no	yes
ENSG00000152804	3087	HHEX	yellow	no	no
ENSG00000166135	55662	HIF1AN	blue	no	no
ENSG00000156515	3098	HK1	turquoise	no	no
ENSG00000156510	80201	HKDC1	blue	no	no
ENSG00000169813	3185	HNRNPF	turquoise	no	no
ENSG00000096746	3189	HNRNPH3	turquoise	no	no
ENSG00000241935	112817	HOGA1	brown	no	no
ENSG00000107521	3257	HPS1	yellow	no	yes
ENSG00000166189	79803	HPS6	turquoise	no	no
ENSG00000172987	60495	HPSE2	blue	no	no
ENSG00000165868	259217	HSPA12A	grey	no	no
ENSG00000187522	51182	HSPA14	grey	no	no
ENSG00000148680	3363	HTR7	grey	no	no
ENSG00000166033	5654	HTRA1	turquoise	yes	no
ENSG00000119912	3416	IDE	blue	no	no
ENSG00000067064	3422	IDI1	turquoise	no	no
ENSG00000185745	3434	IFIT1	grey	no	no
ENSG00000119922	3433	IFIT2	turquoise	no	no
ENSG00000119917	3437	IFIT3	brown	no	no
ENSG00000152778	24138	IFIT5	turquoise	no	no
ENSG00000095574	64376	IKZF5	grey	no	no
ENSG00000134470	3601	IL15RA	turquoise	no	no
ENSG00000134460	3559	IL2RA	brown	no	no
ENSG00000068383	3632	INPP5A	turquoise	no	no
ENSG00000198825	22876	INPP5F	greenyellow	no	no
ENSG00000188916	642938	INSYN2A	grey	no	no
ENSG00000151151	253430	IPMK	green	no	no
ENSG00000077943	8516	ITGA8	black	no	yes
ENSG00000150093	3688	ITGB1	turquoise	no	yes
ENSG00000123243	80760	ITIH5	blue	no	no
ENSG00000148841	85450	ITPRIP	turquoise	no	no
ENSG00000188385	282973	JAKMIP3	blue	no	no
ENSG00000165757	57608	JCAD	grey	yes	no
ENSG00000171988	221037	JMJD1C	grey	no	no
ENSG00000156650	23522	KAT6B	blue	no	no
ENSG00000107821	81621	KAZALD1	turquoise	no	no
ENSG00000156113	3778	KCNMA1	yellow	no	no
ENSG00000120549	56243	KIAA1217	grey	no	no
ENSG00000138160	3832	KIF11	blue	no	no
ENSG00000138182	9585	KIF20B	blue	no	no
ENSG00000170759	3799	KIF5B	turquoise	no	no
ENSG00000198954	26128	KIFBP	turquoise	no	no
ENSG00000151657	22944	KIN	brown	no	no
ENSG00000067082	1316	KLF6	turquoise	no	yes
ENSG00000227268	100144748	KLLN	blue	no	no
ENSG00000107929	23185	LARP4B	yellow	no	no
ENSG00000196233	84458	LCOR	grey	no	no
ENSG00000198728	8861	LDB1	yellow	no	no
ENSG00000122367	11155	LDB3	blue	no	no
ENSG00000108231	9211	LGI1	blue	no	no
ENSG00000107902	64077	LHPP	turquoise	no	no
ENSG00000107798	3988	LIPA	yellow	yes	yes
ENSG00000204022	142910	LIPJ	blue	no	no
ENSG00000148655	83938	LRMDA	blue	no	no
ENSG00000165383	474354	LRRC18	blue	no	no
ENSG00000148814	80313	LRRC27	blue	no	no
ENSG00000198739	347731	LRRTM3	blue	no	no
ENSG00000107816	84445	LZTS2	turquoise	no	no
ENSG00000099284	55506	MACROH2A2	turquoise	no	no
ENSG00000204740	340895	MALRD1	blue	no	yes
ENSG00000107968	1326	MAP3K8	grey	no	no
ENSG00000107643	5599	MAPK8	green	no	no
ENSG00000198060	54708	MARCHF5	grey	no	no
ENSG00000165406	220972	MARCHF8	grey	no	no
ENSG00000155254	83742	MARVELD1	turquoise	no	no
ENSG00000120539	84930	MASTL	grey	no	no
ENSG00000165471	4153	MBL2	blue	no	no
ENSG00000065328	55388	MCM10	blue	no	no
ENSG00000197771	79892	MCMBP	blue	no	no
ENSG00000156026	90550	MCU	grey	no	no
ENSG00000197889	644890	MEIG1	blue	no	no
ENSG00000138111	79847	MFSD13A	grey	no	no
ENSG00000170430	4255	MGMT	yellow	no	no
ENSG00000107745	10367	MICU1	grey	no	no
ENSG00000148481	80013	MINDY3	grey	no	no
ENSG00000107789	9562	MINPP1	turquoise	no	no
ENSG00000148773	4288	MKI67	grey	no	no
ENSG00000150051	283078	MKX	grey	no	no
ENSG00000078403	8028	MLLT10	blue	no	no
ENSG00000173269	79812	MMRN2	turquoise	no	no
ENSG00000155229	64210	MMS19	turquoise	no	no
ENSG00000171160	118812	MORN4	red	no	no
ENSG00000150054	143098	MPP7	blue	no	no
ENSG00000227877	100507027	MRLN	blue	no	no
ENSG00000148450	22921	MSRB2	turquoise	no	no
ENSG00000166343	118490	MSS51	blue	no	no
ENSG00000148824	92170	MTG1	yellow	no	no
ENSG00000107951	55149	MTPAP	brown	no	no
ENSG00000249860	100463289	MTRNR2L5	grey	no	no
ENSG00000256892	100288485	MTRNR2L7	grey	no	no
ENSG00000119950	4601	MXI1	turquoise	no	no
ENSG00000095777	53904	MYO3A	blue	no	no
ENSG00000138119	26509	MYOF	turquoise	no	no
ENSG00000177791	58529	MYOZ1	turquoise	no	no
ENSG00000138347	84665	MYPN	blue	no	no
ENSG00000188613	340719	NANOS1	blue	no	no
ENSG00000166507	8509	NDST2	turquoise	no	no
ENSG00000166136	4714	NDUFB8	turquoise	no	no
ENSG00000078114	10529	NEBL	red	no	no
ENSG00000173848	10276	NET1	black	no	no
ENSG00000107954	9148	NEURL1	blue	no	no
ENSG00000077150	4791	NFKB2	brown	no	no
ENSG00000196865	374354	NHLRC2	blue	no	no
ENSG00000148826	84504	NKX6-2	black	no	no
ENSG00000152465	9397	NMT2	blue	no	no
ENSG00000173145	64318	NOC3L	turquoise	no	no
ENSG00000166197	9221	NOLC1	turquoise	no	no
ENSG00000148734	64106	NPFFR1	brown	no	no
ENSG00000107833	10360	NPM3	turquoise	no	no
ENSG00000197893	4892	NRAP	blue	no	no
ENSG00000148572	29982	NRBF2	grey	no	no
ENSG00000185737	10718	NRG3	blue	no	no
ENSG00000099250	8829	NRP1	brown	no	no
ENSG00000107672	54780	NSMCE4A	blue	no	no
ENSG00000241058	221078	NSUN6	brown	no	no
ENSG00000076685	22978	NT5C2	brown	yes	no
ENSG00000165609	11164	NUDT5	turquoise	yes	no
ENSG00000214562	728130	NUTM2D	blue	no	no
ENSG00000065154	4942	OAT	turquoise	no	no
ENSG00000169126	55130	ARMC4	blue	no	no
ENSG00000198408	10724	OGA	turquoise	no	no
ENSG00000152463	55301	OLAH	blue	no	no
ENSG00000197430	93377	OPALIN	blue	no	no
ENSG00000123240	10133	OPTN	turquoise	yes	no
ENSG00000165312	220213	OTUD1	turquoise	no	no
ENSG00000122884	5033	P4HA1	yellow	no	no
ENSG00000107719	27143	PALD1	grey	no	no
ENSG00000152782	53354	PANK1	brown	no	no
ENSG00000198682	9060	PAPSS2	turquoise	no	no
ENSG00000148498	56288	PARD3	grey	no	no
ENSG00000227345	8505	PARG	green	no	no
ENSG00000075891	5076	PAX2	blue	no	no
ENSG00000108187	64081	PBLD	red	no	no
ENSG00000166228	5092	PCBD1	turquoise	no	no
ENSG00000150275	65217	PCDH15	green	no	no
ENSG00000180628	84333	PCGF5	grey	no	yes
ENSG00000156374	84108	PCGF6	blue	no	no
ENSG00000148843	22984	PDCD11	turquoise	no	no
ENSG00000150593	27250	PDCD4	yellow	no	no
ENSG00000095464	5146	PDE6C	grey	no	no
ENSG00000107438	9124	PDLIM1	turquoise	no	no
ENSG00000186862	79955	PDZD7	salmon	no	yes
ENSG00000165650	118987	PDZD8	brown	no	no
ENSG00000170525	5209	PFKFB3	yellow	no	no
ENSG00000067057	5214	PFKP	turquoise	no	no
ENSG00000171314	5223	PGAM1	turquoise	no	no
ENSG00000107537	5264	PHYH	grey	no	no
ENSG00000155252	55361	PI4K2A	yellow	no	no
ENSG00000155629	118788	PIK3AP1	yellow	no	no
ENSG00000150867	5305	PIP4K2A	turquoise	no	no
ENSG00000107959	10531	PITRM1	turquoise	no	no
ENSG00000107593	9033	PKD2L1	grey	no	no
ENSG00000189129	219348	PLAC9	magenta	no	yes
ENSG00000122861	5328	PLAU	yellow	no	no
ENSG00000138193	51196	PLCE1	blue	yes	no
ENSG00000107679	59338	PLEKHA1	red	yes	yes
ENSG00000148735	79949	PLEKHS1	green	no	no
ENSG00000120594	84898	PLXDC2	yellow	no	no
ENSG00000187021	5407	PNLIPRP1	blue	no	no
ENSG00000166169	27343	POLL	brown	no	no
ENSG00000148606	11128	POLR3A	blue	no	no
ENSG00000180817	5464	PPA1	blue	no	no
ENSG00000108179	10105	PPIF	yellow	no	no
ENSG00000119938	5507	PPP1R3C	black	no	no
ENSG00000175470	55844	PPP2R2D	blue	no	no
ENSG00000107758	5532	PPP3CB	turquoise	no	no
ENSG00000148840	23082	PPRC1	turquoise	no	no
ENSG00000165828	118471	PRAP1	blue	no	no
ENSG00000165672	10935	PRDX3	yellow	no	no
ENSG00000180644	5551	PRF1	blue	no	no
ENSG00000065675	5588	PRKCQ	blue	no	no
ENSG00000185532	5592	PRKG1	black	no	no
ENSG00000119973	2834	PRLHR	blue	no	no
ENSG00000148426	254427	PROSER2	grey	no	no
ENSG00000165630	8559	PRPF18	turquoise	no	no
ENSG00000099256	56952	PRTFDC1	grey	no	no
ENSG00000122378	84293	PRXL2A	blue	no	no
ENSG00000197746	5660	PSAP	yellow	no	yes
ENSG00000179988	118672	PSTK	blue	no	no
ENSG00000171862	5728	PTEN	pink	no	no
ENSG00000165983	9317	PTER	grey	no	no
ENSG00000204179	26095	PTPN20	green	no	no
ENSG00000132334	5791	PTPRE	greenyellow	no	no
ENSG00000171813	170394	PWWP2B	yellow	no	no
ENSG00000119943	84795	PYROXD2	turquoise	no	no
ENSG00000166024	27291	R3HCC1L	yellow	yes	no
ENSG00000107560	22841	RAB11FIP2	turquoise	no	no
ENSG00000099246	22931	RAB18	turquoise	no	no
ENSG00000198915	221002	RASGEF1A	blue	no	no
ENSG00000107551	83937	RASSF4	yellow	no	no
ENSG00000134453	84991	RBM17	turquoise	no	no
ENSG00000203867	282996	RBM20	blue	no	no
ENSG00000138207	5950	RBP4	yellow	no	no
ENSG00000165476	221035	REEP3	brown	no	no
ENSG00000148604	5995	RGR	green	no	no
ENSG00000148908	6001	RGS10	turquoise	no	no
ENSG00000072422	9886	RHOBTB1	turquoise	no	no
ENSG00000184719	55328	RNLS	green	no	no
ENSG00000235376	729020	RPEL1	blue	no	no
ENSG00000148688	10556	RPP30	blue	no	no
ENSG00000152464	10557	RPP38	blue	no	no
ENSG00000052749	23223	RRP12	brown	no	no
ENSG00000148484	6251	RSU1	turquoise	no	no
ENSG00000182010	219790	RTKN2	green	no	yes
ENSG00000204130	55680	RUFY2	green	no	yes
ENSG00000156671	142891	SAMD8	brown	no	no
ENSG00000079332	56681	SAR1A	pink	no	no
ENSG00000214279	619207	SCART1	green	no	no
ENSG00000099194	6319	SCD	yellow	no	no
ENSG00000107651	11196	SEC23IP	brown	no	no
ENSG00000176986	9632	SEC24C	turquoise	no	no
ENSG00000075826	25956	SEC31B	blue	no	no
ENSG00000065665	55176	SEC61A2	grey	no	no
ENSG00000086475	22929	SEPHS1	grey	no	no
ENSG00000198879	57713	SFMBT2	blue	no	no
ENSG00000156384	119392	SFR1	blue	no	no
ENSG00000156398	118980	SFXN2	brown	no	no
ENSG00000107819	81855	SFXN3	yellow	no	no
ENSG00000183605	119559	SFXN4	turquoise	no	no
ENSG00000198964	259230	SGMS1	turquoise	no	no
ENSG00000166224	8879	SGPL1	brown	no	no
ENSG00000178217	387694	SH2D4B	blue	no	no
ENSG00000107957	9644	SH3PXD2A	grey	yes	no
ENSG00000122376	54537	SHLD2	turquoise	no	no
ENSG00000108061	8036	SHOC2	turquoise	no	no
ENSG00000187164	57698	SHTN1	yellow	no	no
ENSG00000096717	23411	SIRT1	turquoise	no	no
ENSG00000180592	387640	SKIDA1	blue	no	no
ENSG00000152779	387700	SLC16A12	brown	no	no
ENSG00000165449	220963	SLC16A9	blue	no	no
ENSG00000165646	6571	SLC18A2	grey	no	no
ENSG00000122912	8034	SLC25A16	brown	no	yes
ENSG00000155287	81894	SLC25A28	turquoise	no	no
ENSG00000198246	55315	SLC29A3	yellow	no	no
ENSG00000176273	159371	SLC35G1	green	no	no
ENSG00000148482	221074	SLC39A12	blue	no	no
ENSG00000119906	55719	SLF2	blue	no	no
ENSG00000187122	6585	SLIT1	blue	no	no
ENSG00000065613	9748	SLK	turquoise	no	no
ENSG00000108055	9126	SMC3	turquoise	no	no
ENSG00000119953	10285	SMNDC1	turquoise	no	no
ENSG00000173267	6623	SNCG	turquoise	no	no
ENSG00000095637	10580	SORBS1	grey	no	yes
ENSG00000108018	114815	SORCS1	blue	no	no
ENSG00000156395	22986	SORCS3	blue	no	no
ENSG00000077327	9576	SPAG6	red	no	no
ENSG00000107742	9806	SPOCK2	yellow	no	no
ENSG00000122862	5552	SRGN	yellow	no	no
ENSG00000148488	338596	ST8SIA6	blue	no	no
ENSG00000136738	8027	STAM	turquoise	no	no
ENSG00000138134	57559	STAMBPL1	blue	no	no
ENSG00000165752	282974	STK32C	turquoise	no	no
ENSG00000107960	79991	STN1	turquoise	yes	no
ENSG00000165730	219736	STOX1	blue	no	no
ENSG00000107882	51684	SUFU	turquoise	no	no
ENSG00000156502	6832	SUPV3L1	blue	no	no
ENSG00000152455	79723	SUV39H2	blue	no	no
ENSG00000197321	6840	SVIL	black	no	no
ENSG00000166317	79933	SYNPO2L	blue	no	no
ENSG00000204176	83849	SYT15	brown	no	no
ENSG00000138162	10579	TACC2	red	no	no
ENSG00000075073	6865	TACR2	green	no	no
ENSG00000165632	83860	TAF3	turquoise	no	no
ENSG00000148835	6877	TAF5	grey	no	no
ENSG00000108021	54906	TASOR2	grey	no	no
ENSG00000108239	23232	TBC1D12	blue	no	no
ENSG00000176769	256536	TCERG1L	blue	no	no
ENSG00000148737	6934	TCF7L2	turquoise	no	no
[truncated: 14,025 more rows]

## Sheet: 5. Modules males
ENSEMBL ID	Entrez ID	Symbol	Module	Coronary Artery Disease Loci Gene	Key Driver Gene
ENSG00000198691	24	ABCA4	turquoise	no	no
ENSG00000135776	23456	ABCB10	black	no	no
ENSG00000117528	5825	ABCD3	yellow	no	no
ENSG00000143322	27	ABL2	blue	no	no
ENSG00000117054	34	ACADM	brown	no	no
ENSG00000131584	116983	ACAP3	brown	no	no
ENSG00000182827	64746	ACBD3	yellow	no	no
ENSG00000230124	84320	ACBD6	yellow	no	no
ENSG00000213088	2532	ACKR1	brown	no	no
ENSG00000162390	26027	ACOT11	turquoise	no	yes
ENSG00000097021	11332	ACOT7	brown	no	no
ENSG00000162836	51205	ACP6	turquoise	no	no
ENSG00000077522	88	ACTN2	turquoise	no	no
ENSG00000143537	8751	ADAM15	brown	no	no
ENSG00000158859	9507	ADAMTS4	turquoise	no	no
ENSG00000143382	54507	ADAMTSL4	brown	no	no
ENSG00000160710	103	ADAR	turquoise	no	no
ENSG00000143199	55811	ADCY10	turquoise	no	no
ENSG00000117114	23266	ADGRL2	black	no	no
ENSG00000162618	64123	ADGRL4	yellow	no	no
ENSG00000159346	51094	ADIPOR1	brown	no	no
ENSG00000163485	134	ADORA1	turquoise	no	no
ENSG00000116863	54936	ADPRS	brown	no	no
ENSG00000035687	159	ADSS2	yellow	no	no
ENSG00000186094	84871	AGBL4	turquoise	no	no
ENSG00000162688	178	AGL	yellow	no	no
ENSG00000116771	79814	AGMAT	blue	no	no
ENSG00000092847	26523	AGO1	blue	no	no
ENSG00000126070	192669	AGO3	blue	no	yes
ENSG00000134698	192670	AGO4	blue	no	no
ENSG00000188157	375790	AGRN	blue	no	no
ENSG00000135744	183	AGT	yellow	yes	no
ENSG00000177674	57085	AGTRAP	brown	no	no
ENSG00000153207	25909	AHCTF1	green	no	yes
ENSG00000168710	10768	AHCYL1	brown	no	no
ENSG00000126705	27245	AHDC1	yellow	no	no
ENSG00000186063	64853	AIDA	yellow	yes	no
ENSG00000163568	9447	AIM2	turquoise	no	no
ENSG00000196581	55966	AJAP1	green	no	no
ENSG00000004455	204	AK2	brown	no	no
ENSG00000162433	205	AK4	yellow	no	no
ENSG00000154027	26289	AK5	green	no	no
ENSG00000174574	79647	AKIRIN1	blue	no	no
ENSG00000162641	254268	AKNAD1	turquoise	no	no
ENSG00000117448	10327	AKR1A1	brown	no	no
ENSG00000053371	8574	AKR7A2	brown	no	no
ENSG00000211454	246181	AKR7L	green	no	no
ENSG00000117020	10000	AKT3	turquoise	no	no
ENSG00000159423	8659	ALDH4A1	brown	no	no
ENSG00000143149	223	ALDH9A1	brown	no	no
ENSG00000172339	199857	ALG14	blue	no	no
ENSG00000088035	29929	ALG6	green	no	no
ENSG00000181754	57463	AMIGO1	yellow	no	no
ENSG00000116748	270	AMPD1	turquoise	no	no
ENSG00000116337	271	AMPD2	yellow	no	no
ENSG00000237763	276	AMY1A	turquoise	no	no
ENSG00000174876	277	AMY1B	turquoise	no	no
ENSG00000243480	279	AMY2A	turquoise	no	no
ENSG00000240038	280	AMY2B	green	no	no
ENSG00000174606	90806	ANGEL2	blue	no	no
ENSG00000116194	9068	ANGPTL1	green	no	no
ENSG00000132855	27329	ANGPTL3	turquoise	no	no
ENSG00000118454	81573	ANKRD13C	yellow	no	no
ENSG00000198483	148741	ANKRD35	yellow	no	no
ENSG00000183831	339416	ANKRD45	blue	no	no
ENSG00000235098	441869	ANKRD65	turquoise	no	no
ENSG00000143401	81611	ANP32E	yellow	no	no
ENSG00000134262	10717	AP4B1	turquoise	no	no
ENSG00000117362	51107	APH1A	brown	no	no
ENSG00000158874	336	APOA2	green	no	no
ENSG00000143761	375	ARF1	yellow	no	no
ENSG00000137962	9411	ARHGAP29	green	no	no
ENSG00000186517	257106	ARHGAP30	brown	no	no
ENSG00000074964	55160	ARHGEF10L	brown	no	no
ENSG00000132694	9826	ARHGEF11	brown	no	no
ENSG00000116584	9181	ARHGEF2	yellow	no	no
ENSG00000117713	8289	ARID1A	brown	no	no
ENSG00000054267	51742	ARID4B	blue	no	no
ENSG00000143862	127829	ARL8A	brown	no	no
ENSG00000198520	339541	ARMH1	turquoise	no	no
ENSG00000143437	405	ARNT	turquoise	no	no
ENSG00000162704	10092	ARPC5	blue	no	no
ENSG00000173409	64801	ARV1	brown	no	no
ENSG00000088280	55616	ASAP3	blue	no	no
ENSG00000116539	55870	ASH1L	turquoise	no	no
ENSG00000066279	259266	ASPM	green	no	no
ENSG00000152092	460	ASTN1	turquoise	no	no
ENSG00000197785	55210	ATAD3A	brown	no	no
ENSG00000160072	83858	ATAD3B	turquoise	no	no
ENSG00000215915	219293	ATAD3C	purple	no	no
ENSG00000162772	467	ATF3	brown	no	no
ENSG00000118217	22926	ATF6	blue	no	no
ENSG00000125703	84938	ATG4C	yellow	no	no
ENSG00000159363	23400	ATP13A2	brown	no	yes
ENSG00000163399	476	ATP1A1	brown	no	no
ENSG00000018625	477	ATP1A2	turquoise	no	no
ENSG00000132681	480	ATP1A4	black	no	yes
ENSG00000143153	481	ATP1B1	brown	yes	no
ENSG00000058668	493	ATP2B4	yellow	no	yes
ENSG00000130770	93974	ATP5IF1	yellow	no	no
ENSG00000116459	515	ATP5PB	brown	no	no
ENSG00000117410	533	ATP6V0B	brown	no	yes
ENSG00000143515	57198	ATP8B2	blue	yes	no
ENSG00000123472	64756	ATPAF1	brown	no	no
ENSG00000127423	79000	AUNIP	blue	no	no
ENSG00000175756	54998	AURKAIP1	yellow	no	no
ENSG00000162779	126859	AXDND1	green	no	no
ENSG00000162885	148789	B3GALNT2	turquoise	no	no
ENSG00000162630	8707	B3GALT2	green	no	no
ENSG00000176022	126792	B3GALT6	brown	no	no
ENSG00000117411	8704	B4GALT2	yellow	no	no
ENSG00000158850	8703	B4GALT3	brown	no	no
ENSG00000123685	55509	BATF3	brown	no	no
ENSG00000137936	8412	BCAR3	yellow	no	no
ENSG00000116752	10286	BCAS2	yellow	no	no
ENSG00000142867	8915	BCL10	blue	no	no
ENSG00000188761	440603	BCL2L15	black	no	no
ENSG00000116128	607	BCL9	turquoise	no	no
ENSG00000162373	79656	BEND5	turquoise	no	no
ENSG00000117475	8548	BLZF1	turquoise	yes	no
ENSG00000116985	656	BMP8B	blue	no	no
ENSG00000163141	149428	BNIPL	blue	no	no
ENSG00000178096	51027	BOLA1	yellow	no	no
ENSG00000162813	10380	BPNT1	tan	no	no
ENSG00000137948	676	BRDT	black	no	no
ENSG00000162670	339479	BRINP3	turquoise	no	no
ENSG00000162819	148362	BROX	blue	no	no
ENSG00000160058	55108	BSDC1	yellow	no	no
ENSG00000162399	7809	BSND	blue	yes	no
ENSG00000222009	149478	BTBD19	turquoise	no	no
ENSG00000189195	284697	BTBD8	red	no	no
ENSG00000134717	91408	BTF3L4	red	no	no
ENSG00000159388	7832	BTG2	brown	no	no
ENSG00000173728	200159	C1orf100	turquoise	no	no
ENSG00000116922	54955	C1orf109	turquoise	no	no
ENSG00000000460	55732	C1orf112	turquoise	no	no
ENSG00000162817	79762	C1orf115	yellow	no	no
ENSG00000197982	127687	C1orf122	yellow	no	no
ENSG00000175262	148345	C1orf127	turquoise	no	no
ENSG00000143633	128061	C1orf131	blue	no	no
ENSG00000203963	400757	C1orf141	green	no	no
ENSG00000203910	388649	C1orf146	turquoise	no	no
ENSG00000157330	93190	C1orf158	black	no	no
ENSG00000143110	128346	C1orf162	brown	no	no
ENSG00000215910	284498	C1orf167	purple	no	no
ENSG00000198912	339448	C1orf174	blue	no	no
ENSG00000119280	84886	C1orf198	salmon	no	no
ENSG00000116667	81563	C1orf21	brown	no	no
ENSG00000253313	149466	C1orf210	blue	no	no
ENSG00000142686	127703	C1orf216	turquoise	no	no
ENSG00000143793	79169	C1orf35	blue	no	no
ENSG00000143612	25912	C1orf43	blue	no	yes
ENSG00000164008	79078	C1orf50	turquoise	no	no
ENSG00000162642	148423	C1orf52	turquoise	no	no
ENSG00000118292	79630	C1orf54	yellow	no	no
ENSG00000143443	54964	C1orf56	pink	no	no
ENSG00000162598	127795	C1orf87	turquoise	no	no
ENSG00000173372	712	C1QA	brown	no	no
ENSG00000173369	713	C1QB	brown	no	no
ENSG00000159189	714	C1QC	brown	no	no
ENSG00000123838	722	C4BPA	turquoise	no	no
ENSG00000123843	725	C4BPB	turquoise	no	no
ENSG00000157131	731	C8A	turquoise	no	no
ENSG00000118298	23632	CA14	blue	no	no
ENSG00000131686	765	CA6	blue	no	no
ENSG00000158966	57685	CACHD1	turquoise	no	no
ENSG00000198216	777	CACNA1E	turquoise	no	no
ENSG00000116161	27101	CACYBP	yellow	no	no
ENSG00000162706	57863	CADM3	brown	no	no
ENSG00000162545	55450	CAMK2N1	turquoise	no	no
ENSG00000118200	23271	CAMSAP2	yellow	yes	no
ENSG00000171735	23261	CAMTA1	yellow	no	yes
ENSG00000131236	10487	CAP1	brown	no	no
ENSG00000162909	824	CAPN2	yellow	no	no
ENSG00000203697	388743	CAPN8	turquoise	no	no
ENSG00000116489	829	CAPZA1	brown	no	no
ENSG00000077549	832	CAPZB	brown	no	no
ENSG00000132906	842	CASP9	blue	no	no
ENSG00000143318	844	CASQ1	turquoise	no	no
ENSG00000118729	845	CASQ2	turquoise	yes	no
ENSG00000130940	54897	CASZ1	turquoise	no	no
ENSG00000179397	257044	CATSPERE	green	no	no
ENSG00000154222	200014	CC2D1B	blue	no	no
ENSG00000122483	343099	CCDC18	turquoise	no	no
ENSG00000117477	57821	CCDC181	turquoise	yes	no
ENSG00000185860	339512	CCDC190	yellow	no	no
ENSG00000159214	149473	CCDC24	turquoise	no	no
ENSG00000160050	79140	CCDC28B	blue	no	no
ENSG00000186409	728621	CCDC30	blue	no	no
ENSG00000142871	3491	CCN1	yellow	no	no
ENSG00000221978	81669	CCNL2	brown	no	no
ENSG00000154429	126731	CCSAP	turquoise	no	no
ENSG00000163468	7203	CCT3	brown	no	no
ENSG00000134256	9398	CD101	turquoise	no	no
ENSG00000117281	11126	CD160	blue	no	no
ENSG00000158477	909	CD1A	turquoise	no	no
ENSG00000158481	911	CD1C	turquoise	no	no
ENSG00000158488	913	CD1E	turquoise	no	no
ENSG00000116824	914	CD2	brown	no	no
ENSG00000122223	51744	CD244	yellow	no	no
ENSG00000174059	947	CD34	blue	no	no
ENSG00000117335	4179	CD46	blue	no	yes
ENSG00000117091	962	CD48	brown	no	no
ENSG00000169442	1043	CD52	brown	no	no
ENSG00000143119	963	CD53	brown	no	no
ENSG00000196352	1604	CD55	green	no	no
ENSG00000116815	965	CD58	brown	no	no
ENSG00000073754	922	CD5L	turquoise	no	no
ENSG00000066294	8832	CD84	brown	no	no
ENSG00000158825	978	CDA	brown	no	no
ENSG00000079335	8556	CDC14A	green	no	no
ENSG00000070831	998	CDC42	brown	no	yes
ENSG00000143776	8476	CDC42BPA	yellow	no	no
ENSG00000197622	56882	CDC42SE1	yellow	no	yes
ENSG00000097046	8317	CDC7	green	no	no
ENSG00000134371	79577	CDC73	turquoise	no	no
ENSG00000008128	728642	CDK11A	yellow	no	no
ENSG00000248333	984	CDK11B	blue	no	no
ENSG00000117266	5129	CDK18	brown	no	no
ENSG00000123080	1031	CDKN2C	yellow	no	no
ENSG00000142615	63036	CELA2A	blue	no	no
ENSG00000219073	23436	CELA3B	blue	no	no
ENSG00000143126	1952	CELSR2	turquoise	yes	no
ENSG00000117724	1063	CENPF	green	no	no
ENSG00000120334	91687	CENPL	blue	no	no
ENSG00000175279	378708	CENPS	brown	no	no
ENSG00000251503	100526739	CENPS-CORT	turquoise	no	no
ENSG00000116198	9731	CEP104	blue	no	no
ENSG00000143702	9859	CEP170	blue	no	no
ENSG00000135837	9857	CEP350	turquoise	no	no
ENSG00000130695	64793	CEP85	yellow	no	no
ENSG00000134255	10390	CEPT1	turquoise	no	no
ENSG00000143418	29956	CERS2	yellow	no	no
ENSG00000243710	149465	CFAP57	turquoise	no	no
ENSG00000142609	85452	CFAP74	turquoise	no	no
ENSG00000000971	3075	CFH	yellow	no	no
ENSG00000244414	3078	CFHR1	turquoise	no	no
ENSG00000116785	10878	CFHR3	green	no	no
ENSG00000134365	10877	CFHR4	green	no	no
ENSG00000134389	81494	CFHR5	green	no	no
ENSG00000143375	57530	CGN	turquoise	no	no
ENSG00000131778	9557	CHD1L	brown	no	no
ENSG00000116254	26038	CHD5	blue	no	no
ENSG00000133048	1116	CHI3L1	brown	no	no
ENSG00000064886	1117	CHI3L2	blue	no	no
ENSG00000133063	1118	CHIT1	brown	no	no
ENSG00000203668	1122	CHML	green	no	no
ENSG00000133019	1131	CHRM3	green	no	no
ENSG00000160679	26097	CHTOP	turquoise	yes	no
ENSG00000159208	148523	CIART	turquoise	no	no
ENSG00000179862	163732	CITED4	yellow	no	no
ENSG00000173207	1163	CKS1B	yellow	no	yes
ENSG00000137975	9635	CLCA2	turquoise	no	no
ENSG00000016602	22802	CLCA4	green	no	no
ENSG00000121940	23155	CLCC1	blue	no	no
ENSG00000011021	1185	CLCN6	brown	no	no
ENSG00000164007	149461	CLDN19	turquoise	no	no
ENSG00000169504	25932	CLIC4	yellow	no	no
ENSG00000176444	1196	CLK2	yellow	no	no
ENSG00000092853	63967	CLSPN	blue	no	no
ENSG00000171603	22883	CLSTN1	yellow	no	no
ENSG00000162368	51727	CMPK1	salmon	no	no
ENSG00000143786	149111	CNIH3	turquoise	no	no
ENSG00000143771	29097	CNIH4	turquoise	no	no
ENSG00000142675	10256	CNKSR1	turquoise	no	no
ENSG00000117519	1266	CNN3	yellow	no	no
ENSG00000188822	1269	CNR2	blue	no	no
ENSG00000162852	163882	CNST	yellow	no	no
ENSG00000168275	388753	COA6	yellow	no	no
ENSG00000162377	65260	COA7	blue	no	no
ENSG00000135775	22796	COG2	green	no	no
ENSG00000060718	1301	COL11A1	turquoise	no	no
ENSG00000084636	1307	COL16A1	magenta	no	no
ENSG00000171502	255631	COL24A1	turquoise	no	no
ENSG00000171812	1296	COL8A2	yellow	no	no
ENSG00000049089	1298	COL9A2	yellow	no	no
ENSG00000198756	23127	COLGALT2	turquoise	no	no
ENSG00000143207	64326	COP1	turquoise	no	no
ENSG00000122218	1314	COPA	blue	no	no
ENSG00000163050	56997	COQ8A	blue	no	no
ENSG00000203667	116228	COX20	blue	no	no
ENSG00000157184	1376	CPT2	blue	no	no
ENSG00000224051	80772	CPTP	brown	no	no
ENSG00000203710	1378	CR1	turquoise	no	no
ENSG00000117322	1380	CR2	turquoise	no	no
ENSG00000143320	1382	CRABP2	brown	no	no
ENSG00000134376	23418	CRB1	turquoise	no	no
ENSG00000143578	148327	CREB3L4	blue	no	no
ENSG00000143162	8804	CREG1	brown	no	no
ENSG00000058453	9696	CROCC	turquoise	no	no
ENSG00000160741	200186	CRTC2	turquoise	no	no
ENSG00000116791	1429	CRYZ	black	no	no
ENSG00000009307	7812	CSDE1	yellow	no	yes
ENSG00000184371	1435	CSF1	brown	no	no
ENSG00000119535	1441	CSF3R	blue	no	no
ENSG00000121904	114784	CSMD2	blue	no	no
ENSG00000159176	1465	CSRP1	magenta	no	no
ENSG00000117151	1486	CTBS	turquoise	no	no
ENSG00000116761	1491	CTH	turquoise	no	no
ENSG00000178585	56998	CTNNBIP1	brown	no	no
ENSG00000171793	1503	CTPS1	yellow	no	no
ENSG00000162438	11330	CTRC	red	no	no
ENSG00000196188	1510	CTSE	turquoise	no	no
ENSG00000143387	1513	CTSK	brown	no	no
ENSG00000163131	1520	CTSS	brown	no	yes
ENSG00000143079	55917	CTTNBP2NL	yellow	no	no
ENSG00000174151	284613	CYB561D1	turquoise	no	no
ENSG00000159348	51706	CYB5R1	brown	no	no
ENSG00000215883	606495	CYB5RL	greenyellow	no	no
ENSG00000187048	1579	CYP4A11	green	no	no
ENSG00000162365	284541	CYP4A22	turquoise	no	no
ENSG00000142973	1580	CYP4B1	blue	no	no
ENSG00000186377	260293	CYP4X1	yellow	no	no
ENSG00000162384	54987	CZIB	yellow	no	no
ENSG00000173406	1600	DAB1	turquoise	no	no
ENSG00000117593	55157	DARS2	brown	no	no
ENSG00000137992	1629	DBT	blue	no	no
ENSG00000143164	55827	DCAF6	yellow	no	no
ENSG00000132716	50717	DCAF8	yellow	no	no
ENSG00000118655	64858	DCLRE1B	brown	no	no
ENSG00000163357	149095	DCST1	blue	no	no
ENSG00000153904	23576	DDAH1	yellow	no	no
ENSG00000197312	84301	DDI2	blue	no	no
ENSG00000244038	1650	DDOST	turquoise	no	no
ENSG00000162733	4921	DDR2	magenta	no	no
ENSG00000064703	11218	DDX20	yellow	no	no
ENSG00000118197	83479	DDX59	blue	yes	no
ENSG00000158796	9191	DEDD	yellow	no	no
ENSG00000143753	8560	DEGS1	turquoise	no	no
ENSG00000213047	163486	DENND1B	green	no	no
ENSG00000175984	163259	DENND2C	blue	no	no
ENSG00000162777	79961	DENND2D	brown	no	no
ENSG00000198837	9909	DENND4B	brown	no	no
ENSG00000024526	55635	DEPDC1	green	no	no
ENSG00000121644	51029	DESI2	yellow	no	no
ENSG00000160049	1676	DFFA	blue	no	no
ENSG00000169598	1677	DFFB	blue	no	no
ENSG00000116133	1718	DHCR24	brown	no	no
ENSG00000117682	79947	DHDDS	turquoise	no	no
ENSG00000162496	9249	DHRS3	brown	no	no
ENSG00000135829	1660	DHX9	brown	no	no
ENSG00000154511	388650	DIPK1A	brown	no	no
ENSG00000162595	9077	DIRAS3	turquoise	no	no
ENSG00000162946	27185	DISC1	turquoise	no	no
ENSG00000154309	84976	DISP1	green	no	yes
ENSG00000178028	55929	DMAP1	turquoise	no	no
ENSG00000197587	127343	DMBX1	blue	no	no
ENSG00000142700	63950	DMRTA2	turquoise	no	no
ENSG00000185842	127602	DNAH14	turquoise	no	no
ENSG00000162643	126820	DNAI3	turquoise	no	no
ENSG00000152763	79819	DNAI4	blue	no	no
ENSG00000162616	11080	DNAJB4	yellow	no	no
ENSG00000007923	55735	DNAJC11	blue	no	no
ENSG00000116138	23341	DNAJC16	blue	no	no
ENSG00000116675	9829	DNAJC6	green	no	no
ENSG00000126698	22826	DNAJC8	yellow	no	no
ENSG00000163879	7802	DNALI1	yellow	no	no
ENSG00000137976	58511	DNASE2B	brown	no	no
ENSG00000197959	26052	DNM3	green	no	no
ENSG00000067334	30836	DNTTIP2	green	no	yes
ENSG00000116641	85440	DOCK7	black	no	no
ENSG00000132768	1802	DPH2	turquoise	no	no
ENSG00000117543	51611	DPH5	turquoise	no	no
ENSG00000179085	54344	DPM3	brown	no	no
ENSG00000143196	1805	DPT	yellow	no	no
ENSG00000188641	1806	DPYD	green	no	no
ENSG00000117505	1810	DR1	blue	no	no
ENSG00000156171	128338	DRAM2	brown	no	no
ENSG00000162490	374946	DRAXIN	blue	no	no
ENSG00000133059	25778	DSTYK	blue	no	no
ENSG00000143476	51514	DTL	green	no	no
ENSG00000143507	11221	DUSP10	turquoise	no	no
ENSG00000081721	11266	DUSP12	yellow	no	no
ENSG00000158716	54935	DUSP23	brown	no	no
ENSG00000107404	1855	DVL1	yellow	no	no
ENSG00000152760	200132	TCTEX1D1	turquoise	no	no
ENSG00000143479	8444	DYRK3	yellow	no	no
ENSG00000007968	1870	E2F2	blue	no	no
ENSG00000117395	10969	EBNA1BP2	blue	no	no
ENSG00000117298	1889	ECE1	yellow	no	no
ENSG00000121310	55268	ECHDC2	blue	no	no
ENSG00000143369	1893	ECM1	brown	no	no
ENSG00000186197	128178	EDARADD	blue	no	no
ENSG00000116406	80267	EDEM3	blue	no	no
ENSG00000010165	51603	EEF1AKNMT	yellow	no	no
ENSG00000159658	9813	EFCAB14	yellow	no	no
ENSG00000203666	84288	EFCAB2	turquoise	no	yes
ENSG00000203965	84455	EFCAB7	turquoise	no	no
ENSG00000142634	79180	EFHD2	brown	no	no
ENSG00000135766	54583	EGLN1	blue	no	no
ENSG00000070785	8891	EIF2B3	turquoise	no	no
ENSG00000084623	8668	EIF3I	brown	no	no
ENSG00000075151	8672	EIF4G3	brown	no	no
ENSG00000116299	57535	ELAPOR1	blue	no	no
ENSG00000162374	1996	ELAVL4	green	no	no
ENSG00000163435	1999	ELF3	turquoise	no	no
ENSG00000158711	2005	ELK4	blue	no	no
ENSG00000011007	6924	ELOA	brown	no	no
ENSG00000066322	64834	ELOVL1	brown	no	no
ENSG00000127463	23065	EMC1	blue	no	yes
ENSG00000154380	55740	ENAH	greenyellow	no	no
ENSG00000074800	2023	ENO1	brown	no	no
ENSG00000143420	2029	ENSA	turquoise	no	no
ENSG00000159023	2035	EPB41	blue	no	no
ENSG00000183317	284656	EPHA10	turquoise	no	no
ENSG00000142627	1969	EPHA2	yellow	no	no
ENSG00000133216	2048	EPHB2	blue	no	no
ENSG00000143819	2052	EPHX1	brown	no	no
ENSG00000172031	253152	EPHX4	turquoise	no	no
ENSG00000136628	2058	EPRS1	yellow	no	no
ENSG00000085832	2060	EPS15	yellow	no	no
ENSG00000117419	79033	ERI3	yellow	no	no
ENSG00000178965	127254	ERICH3	green	no	no
ENSG00000164010	114625	ERMAP	yellow	no	no
ENSG00000086619	56605	ERO1B	turquoise	no	no
ENSG00000116285	54206	ERRFI1	yellow	no	no
ENSG00000196482	2104	ESRRG	turquoise	no	no
ENSG00000143845	55224	ETNK2	turquoise	no	no
ENSG00000117036	2117	ETV3	pink	no	no
ENSG00000142694	55194	EVA1B	yellow	no	no
ENSG00000067208	7813	EVI5	turquoise	no	no
ENSG00000174371	9156	EXO1	turquoise	no	no
ENSG00000164002	64789	EXO5	blue	no	no
ENSG00000116903	149371	EXOC8	turquoise	no	no
ENSG00000171824	5394	EXOSC10	turquoise	no	no
ENSG00000162694	2135	EXTL2	yellow	no	no
ENSG00000158161	2140	EYA3	greenyellow	no	no
ENSG00000158769	50848	F11R	turquoise	no	no
ENSG00000143278	2165	F13B	green	no	no
ENSG00000117525	2152	F3	blue	no	no
ENSG00000198734	2153	F5	turquoise	yes	no
ENSG00000162585	199990	FAAP20	blue	no	no
ENSG00000121769	2170	FABP3	brown	no	no
ENSG00000185104	11124	FAF1	blue	no	no
ENSG00000162636	284611	FAM102B	green	no	no
ENSG00000197245	79927	FAM110D	red	no	no
ENSG00000143340	148753	FAM163A	turquoise	no	no
ENSG00000197520	400823	FAM177B	brown	no	no
ENSG00000160767	10712	FAM189B	blue	no	no
ENSG00000116199	9917	FAM20B	blue	no	no
ENSG00000196550	729533	FAM72A	turquoise	no	no
ENSG00000188610	653820	FAM72B	turquoise	no	no
ENSG00000215784	728833	FAM72D	turquoise	no	no
ENSG00000009780	199870	FAM76A	greenyellow	no	no
ENSG00000188859	149297	FAM78B	green	no	no
ENSG00000182118	375061	FAM89A	brown	no	no
ENSG00000117560	356	FASLG	turquoise	no	no
ENSG00000162458	54751	FBLIM1	blue	no	no
ENSG00000143756	23219	FBXO28	yellow	no	no
ENSG00000037637	54455	FBXO42	blue	no	no
ENSG00000132879	93611	FBXO44	blue	no	no
ENSG00000116663	26270	FBXO6	turquoise	no	no
ENSG00000179639	2205	FCER1A	brown	no	no
ENSG00000158869	2207	FCER1G	brown	no	yes
ENSG00000150337	2209	FCGR1A	brown	no	no
ENSG00000198019	2210	FCGR1B	brown	no	no
ENSG00000143226	2212	FCGR2A	brown	no	no
ENSG00000072694	2213	FCGR2B	brown	no	no
ENSG00000203747	2214	FCGR3A	brown	no	no
ENSG00000162747	2215	FCGR3B	brown	no	no
ENSG00000162894	9214	FCMR	brown	no	no
ENSG00000163534	115350	FCRL1	turquoise	no	no
ENSG00000132704	79368	FCRL2	turquoise	no	no
ENSG00000160856	115352	FCRL3	green	no	no
ENSG00000163518	83417	FCRL4	green	no	no
ENSG00000143297	83416	FCRL5	green	no	no
ENSG00000132185	84824	FCRLA	turquoise	no	no
ENSG00000160752	2224	FDPS	yellow	no	no
ENSG00000172456	55277	FGGY	black	no	yes
ENSG00000000938	2268	FGR	brown	no	no
ENSG00000091483	2271	FH	brown	no	no
ENSG00000142621	114827	FHAD1	turquoise	no	no
ENSG00000183386	2275	FHL3	yellow	yes	no
ENSG00000160688	80308	FLAD1	turquoise	no	yes
ENSG00000143631	2312	FLG	green	no	no
ENSG00000143520	388698	FLG2	turquoise	no	no
ENSG00000162769	28982	FLVCR1	greenyellow	no	no
ENSG00000155816	56776	FMN2	green	no	no
ENSG00000010932	2326	FMO1	turquoise	no	no
ENSG00000094963	2327	FMO2	yellow	no	no
ENSG00000007933	2328	FMO3	turquoise	no	no
ENSG00000076258	2329	FMO4	yellow	no	no
ENSG00000131781	2330	FMO5	turquoise	no	no
ENSG00000122176	2331	FMOD	yellow	no	no
ENSG00000137942	54874	FNBP1L	green	no	no
ENSG00000228594	643988	FNDC10	brown	no	no
ENSG00000143107	163479	FNDC7	turquoise	no	no
ENSG00000186564	2306	FOXD2	pink	no	no
ENSG00000198815	22887	FOXJ3	blue	no	no
ENSG00000254685	8790	FPGT	turquoise	no	no
ENSG00000259030	100526835	FPGT-TNNI3K	green	no	no
ENSG00000156869	391059	FRRS1	green	no	no
ENSG00000162613	8880	FUBP1	yellow	no	no
ENSG00000179163	2517	FUCA1	brown	no	no
ENSG00000187889	199920	FYB2	green	no	no
ENSG00000123689	50486	G0S2	brown	no	no
ENSG00000143458	126626	GABPB2	blue	no	yes
ENSG00000116717	1647	GADD45A	yellow	no	no
ENSG00000117308	2582	GALE	red	no	no
ENSG00000143641	2590	GALNT2	yellow	no	no
ENSG00000143614	57459	GATAD2B	yellow	no	no
ENSG00000177628	2629	GBA	brown	no	no
ENSG00000117228	2633	GBP1	yellow	no	no
ENSG00000162645	2634	GBP2	yellow	no	no
ENSG00000117226	2635	GBP3	turquoise	no	no
ENSG00000162654	115361	GBP4	green	no	no
ENSG00000154451	115362	GBP5	turquoise	no	no
ENSG00000183347	163351	GBP6	blue	no	no
ENSG00000023909	2730	GCLM	blue	no	no
ENSG00000169224	148823	GCSAML	blue	no	no
ENSG00000196505	54834	GDAP2	greenyellow	no	no
ENSG00000152904	9453	GGPS1	blue	no	no
ENSG00000137960	54810	GIPC2	greenyellow	no	no
ENSG00000187513	2701	GJA4	yellow	no	no
ENSG00000131233	81025	GJA9	blue	no	no
ENSG00000174842	11146	GLMN	turquoise	no	no
ENSG00000198715	112770	GLMP	blue	no	no
ENSG00000023572	51022	GLRX2	brown	no	no
ENSG00000135821	2752	GLUL	brown	no	yes
ENSG00000162419	10691	GMEB1	blue	no	no
ENSG00000065135	2773	GNAI3	blue	no	no
ENSG00000078369	2782	GNB1	yellow	no	no
ENSG00000172380	55970	GNG12	yellow	no	no
ENSG00000168243	2786	GNG4	blue	no	yes
ENSG00000174021	2787	GNG5	brown	no	no
ENSG00000134697	29889	GNL2	brown	no	no
ENSG00000116906	8443	GNPAT	yellow	yes	no
ENSG00000143457	55204	GOLPH3L	turquoise	no	no
ENSG00000116580	54856	GON4L	blue	no	no
ENSG00000120370	92344	GORAB	yellow	no	no
ENSG00000092978	55105	GPATCH2	turquoise	no	no
ENSG00000198746	63906	GPATCH3	brown	no	no
ENSG00000160818	54865	GPATCH4	brown	no	no
ENSG00000159592	60313	GPBP1L1	brown	no	no
ENSG00000142751	54707	GPN2	blue	no	no
ENSG00000077585	7107	GPR137B	brown	no	no
ENSG00000158292	387509	GPR153	brown	no	no
ENSG00000180758	80045	GPR157	blue	no	no
ENSG00000143147	23432	GPR161	blue	no	no
ENSG00000181773	2827	GPR3	turquoise	no	no
ENSG00000170075	9283	GPR37L1	blue	no	no
ENSG00000156097	83873	GPR61	turquoise	no	no
ENSG00000117262	653519	GPR89A	turquoise	no	no
ENSG00000188092	51463	GPR89B	turquoise	no	no
ENSG00000121957	29899	GPSM2	blue	no	no
ENSG00000116157	2882	GPX7	yellow	no	no
ENSG00000180875	64388	GREM2	turquoise	no	no
ENSG00000134184	2944	GSTM1	yellow	no	no
ENSG00000213366	2946	GSTM2	turquoise	no	yes
ENSG00000134202	2947	GSTM3	red	no	no
ENSG00000168765	2948	GSTM4	yellow	no	no
ENSG00000134201	2949	GSTM5	yellow	no	no
ENSG00000137947	2959	GTF2B	yellow	no	no
ENSG00000143774	2987	GUK1	yellow	no	no
ENSG00000203812	8337	H2AC18	brown	no	no
ENSG00000203814	440689	H2BC18	turquoise	no	no
ENSG00000184678	8349	H2BC21	brown	no	no
ENSG00000196890	128312	H2BU1	blue	no	no
ENSG00000163041	3020	H3-3A	yellow	no	yes
ENSG00000049239	9563	H6PD	blue	no	no
ENSG00000143575	10456	HAX1	yellow	no	no
ENSG00000116478	3065	HDAC1	yellow	no	no
ENSG00000143321	3068	HDGF	yellow	no	no
ENSG00000119285	55127	HEATR1	yellow	no	no
ENSG00000126107	79654	HECTD3	brown	no	no
ENSG00000162639	113802	HENMT1	turquoise	no	no
ENSG00000069812	54626	HES2	blue	no	no
ENSG00000163909	26508	HEYL	yellow	no	yes
ENSG00000162669	164045	HFM1	green	no	no
ENSG00000054392	55733	HHAT	brown	yes	no
ENSG00000197568	11147	HHLA3	turquoise	no	no
ENSG00000163349	204851	HIPK1	yellow	no	no
ENSG00000127124	59269	HIVEP3	pink	no	no
ENSG00000136630	3142	HLX	brown	no	no
ENSG00000143341	83872	HMCN1	green	no	no
ENSG00000117305	3155	HMGCL	turquoise	no	no
ENSG00000198830	3151	HMGN2	yellow	no	no
ENSG00000125944	10236	HNRNPR	turquoise	no	no
ENSG00000153187	3192	HNRNPU	yellow	no	yes
ENSG00000134709	51361	HOOK1	green	no	no
ENSG00000143452	84072	HORMAD1	turquoise	no	no
ENSG00000127483	50809	HP1BP3	blue	no	no
ENSG00000153936	9653	HS2ST1	brown	no	no
ENSG00000132196	51478	HSD17B7	blue	no	no
ENSG00000173110	3310	HSPA6	brown	no	no
ENSG00000081870	51668	HSPB11	turquoise	no	no
ENSG00000173641	27129	HSPB7	yellow	no	no
ENSG00000142798	3339	HSPG2	blue	no	no
ENSG00000179546	3352	HTR1D	turquoise	no	no
ENSG00000178922	81888	HYI	yellow	no	no
ENSG00000067704	55699	IARS2	yellow	no	no
ENSG00000181873	200205	IBA57	blue	no	yes
ENSG00000116237	23463	ICMT	turquoise	no	no
ENSG00000117318	3399	ID3	yellow	no	no
ENSG00000162783	51278	IER5	brown	no	no
ENSG00000169991	126917	IFFO2	yellow	no	no
ENSG00000163565	3428	IFI16	brown	no	no
ENSG00000137965	10561	IFI44	brown	no	no
ENSG00000137959	10964	IFI44L	turquoise	no	no
ENSG00000126709	2537	IFI6	brown	no	no
ENSG00000185436	163702	IFNLR1	turquoise	no	no
ENSG00000117154	84966	IGSF21	brown	no	no
ENSG00000143061	3321	IGSF3	turquoise	no	no
ENSG00000162729	93185	IGSF8	yellow	no	no
ENSG00000085552	57549	IGSF9	green	no	no
ENSG00000136634	3586	IL10	blue	no	no
ENSG00000081985	3595	IL12RB2	turquoise	no	no
ENSG00000142224	29949	IL19	turquoise	no	no
ENSG00000162594	149233	IL23R	turquoise	no	no
ENSG00000162892	11009	IL24	brown	no	no
ENSG00000160712	3570	IL6R	blue	yes	no
ENSG00000143195	387597	ILDR2	turquoise	no	no
ENSG00000143621	3608	ILF2	yellow	no	no
ENSG00000163362	55765	INAVA	turquoise	no	no
ENSG00000197852	55924	INKA2	blue	no	no
ENSG00000204084	3633	INPP5B	blue	yes	no
ENSG00000127054	54973	INTS11	blue	no	no
ENSG00000143624	65123	INTS3	red	no	no
ENSG00000143493	25896	INTS7	blue	no	no
ENSG00000117408	9670	IPO13	brown	no	no
ENSG00000198700	55705	IPO9	blue	yes	no
ENSG00000197429	3652	IPP	blue	no	no
ENSG00000160051	55721	IQCC	turquoise	no	no
ENSG00000183856	128239	IQGAP3	pink	no	no
ENSG00000168264	359948	IRF2BP2	yellow	no	no
ENSG00000117595	3664	IRF6	blue	no	no
ENSG00000187608	9636	ISG15	brown	no	no
ENSG00000143319	81875	ISG20L2	blue	no	no
ENSG00000143127	8515	ITGA10	turquoise	no	no
ENSG00000142856	23421	ITGB3BP	green	no	no
ENSG00000179914	55600	ITLN1	magenta	no	no
ENSG00000143772	3707	ITPKB	turquoise	no	no
ENSG00000116679	10625	IVNS1ABP	brown	no	no
ENSG00000162434	3716	JAK1	brown	no	no
ENSG00000081692	65094	JMJD4	pink	no	no
ENSG00000143543	10899	JTB	yellow	no	no
ENSG00000177606	3725	JUN	yellow	no	no
ENSG00000132854	163782	KANK4	turquoise	no	no
ENSG00000189337	23254	KAZN	turquoise	no	no
ENSG00000177301	3737	KCNA2	green	no	no
ENSG00000069424	8514	KCNAB2	brown	no	no
ENSG00000116396	3749	KCNC4	turquoise	no	yes
ENSG00000171385	3752	KCND3	blue	no	no
ENSG00000177807	3766	KCNJ10	turquoise	no	no
ENSG00000135750	3775	KCNK1	turquoise	no	no
ENSG00000082482	3776	KCNK2	green	no	no
ENSG00000143603	3782	KCNN3	blue	no	no
ENSG00000162687	343450	KCNT2	green	no	no
ENSG00000136636	51133	KCTD3	green	no	no
ENSG00000004487	23028	KDM1A	brown	no	no
ENSG00000066135	9682	KDM4A	yellow	no	no
ENSG00000117139	10765	KDM5B	turquoise	no	no
ENSG00000132680	22889	KHDC4	blue	no	no
ENSG00000121774	10657	KHDRBS1	yellow	no	no
ENSG00000235750	9674	KIAA0040	yellow	no	no
ENSG00000142687	79932	KIAA0319L	blue	no	no
ENSG00000162522	57648	KIAA1522	brown	no	no
ENSG00000135835	57710	KIAA1614	blue	no	no
ENSG00000116685	90231	KIAA2013	blue	no	no
ENSG00000118193	9928	KIF14	black	yes	no
ENSG00000117245	57576	KIF17	turquoise	no	no
ENSG00000054523	23095	KIF1B	blue	no	no
ENSG00000116852	23046	KIF21B	turquoise	no	no
ENSG00000162849	55083	KIF26B	turquoise	no	no
ENSG00000142945	11004	KIF2C	turquoise	no	no
ENSG00000075945	22920	KIFAP3	yellow	no	no
ENSG00000183853	55243	KIRREL1	turquoise	no	no
ENSG00000171872	128209	KLF17	turquoise	no	no
ENSG00000117153	59349	KLHL12	brown	no	no
ENSG00000076321	27252	KLHL20	yellow	no	no
ENSG00000162413	9903	KLHL21	blue	no	no
ENSG00000117009	8564	KMO	turquoise	no	no
ENSG00000025800	23633	KPNA6	brown	no	no
ENSG00000163463	200185	KRTCAP2	brown	no	no
ENSG00000137944	56267	KYAT3	yellow	no	no
ENSG00000240563	54596	L1TD1	turquoise	no	no
ENSG00000196878	3914	LAMB3	brown	no	no
ENSG00000135862	3915	LAMC1	yellow	no	no
ENSG00000058085	3918	LAMC2	turquoise	no	no
ENSG00000116586	28956	LAMTOR2	brown	no	no
ENSG00000134248	10542	LAMTOR5	brown	no	no
ENSG00000162511	7805	LAPTM5	brown	no	no
ENSG00000122188	54900	LAX1	turquoise	no	no
ENSG00000143815	3930	LBR	brown	no	no
ENSG00000186226	353135	LCE1E	turquoise	no	no
ENSG00000182866	3932	LCK	turquoise	no	no
ENSG00000203985	388633	LDLRAD1	blue	no	no
ENSG00000187942	401944	LDLRAD2	yellow	no	no
ENSG00000157978	26119	LDLRAP1	blue	no	no
ENSG00000143768	7044	LEFTY2	yellow	no	no
ENSG00000186007	93273	LEMD1	turquoise	no	no
ENSG00000116678	3953	LEPR	green	no	yes
ENSG00000213625	54741	LEPROT	blue	no	no
ENSG00000116977	3964	LGALS8	brown	no	no
ENSG00000133067	59352	LGR6	turquoise	no	no
ENSG00000121454	89884	LHX4	blue	no	no
ENSG00000162624	431707	LHX8	green	no	no
ENSG00000143355	56956	LHX9	green	no	no
ENSG00000131914	79727	LIN28A	turquoise	no	no
ENSG00000183814	286826	LIN9	green	no	no
ENSG00000160789	4000	LMNA	yellow	no	no
ENSG00000143013	8543	LMO4	yellow	no	no
ENSG00000163431	25802	LMOD1	magenta	yes	no
ENSG00000171517	23566	LPAR3	blue	no	yes
ENSG00000123684	9926	LPGAT1	turquoise	no	no
ENSG00000121931	55791	LRIF1	yellow	no	no
ENSG00000198799	9860	LRIG2	blue	no	no
ENSG00000157193	7804	LRP8	turquoise	no	no
ENSG00000162494	126755	LRRC38	turquoise	no	no
ENSG00000122477	127495	LRRC39	brown	no	no
ENSG00000066557	55631	LRRC40	turquoise	no	no
ENSG00000132128	10489	LRRC41	blue	no	no
ENSG00000116212	115353	LRRC42	brown	no	no
ENSG00000130764	57470	LRRC47	blue	no	no
ENSG00000162621	105378803	LRRC53	green	no	no
ENSG00000033122	57554	LRRC7	green	no	no
ENSG00000197147	23507	LRRC8B	turquoise	no	no
ENSG00000171488	84230	LRRC8C	yellow	no	no
ENSG00000171492	55144	LRRC8D	brown	no	no
ENSG00000162620	127255	LRRIQ3	green	no	no
ENSG00000170382	10446	LRRN2	blue	no	no
ENSG00000181817	84967	LSM10	yellow	no	no
ENSG00000171357	541468	LURAP1	blue	no	no
ENSG00000169641	7798	LUZP1	yellow	no	no
ENSG00000122224	4063	LY9	blue	no	no
ENSG00000011009	11313	LYPLA2	brown	no	no
ENSG00000143353	127018	LYPLAL1	yellow	no	no
ENSG00000143669	1130	LYST	yellow	no	no
ENSG00000162441	84328	LZIC	yellow	no	no
ENSG00000173212	126868	MAB21L3	green	no	no
ENSG00000127603	23499	MACF1	greenyellow	no	no
ENSG00000204178	55219	MACO1	yellow	no	no
ENSG00000116670	10459	MAD2L2	yellow	no	no
ENSG00000143194	84944	MAEL	turquoise	no	no
ENSG00000081026	260425	MAGI3	green	yes	no
ENSG00000162385	4116	MAGOH	brown	no	no
ENSG00000198162	10905	MAN1A2	yellow	no	no
ENSG00000117643	57134	MAN1C1	blue	no	no
ENSG00000212916	54627	MAP10	turquoise	no	no
ENSG00000197769	440738	MAP1LC3C	turquoise	no	no
ENSG00000143674	84451	MAP3K21	green	no	no
ENSG00000142733	9064	MAP3K6	yellow	no	no
ENSG00000116871	55700	MAP7D1	brown	no	no
ENSG00000162889	9261	MAPKAPK2	yellow	no	no
ENSG00000175130	65108	MARCKSL1	brown	no	no
ENSG00000116141	4139	MARK1	green	no	no
ENSG00000009724	10747	MASP2	blue	no	no
ENSG00000086015	23139	MAST2	yellow	no	no
ENSG00000162510	4146	MATN1	turquoise	no	no
ENSG00000143384	4170	MCL1	yellow	yes	no
ENSG00000153898	255231	MCOLN2	blue	no	no
ENSG00000055732	55283	MCOLN3	red	no	no
ENSG00000198625	4194	MDM4	purple	no	yes
ENSG00000163875	64769	MEAF6	yellow	no	no
ENSG00000116353	51102	MECR	turquoise	no	no
ENSG00000130772	54797	MED18	blue	no	no
ENSG00000159479	112950	MED8	yellow	no	no
ENSG00000116604	4209	MEF2D	yellow	no	no
ENSG00000162591	1953	MEGF6	yellow	no	no
ENSG00000171806	92342	METTL18	brown	no	no
ENSG00000143303	51093	RRNAD1	blue	no	no
ENSG00000254726	92312	MEX3A	turquoise	no	no
ENSG00000117122	4237	MFAP2	yellow	no	no
ENSG00000116688	9927	MFN2	yellow	no	no
ENSG00000156875	64645	MFSD14A	yellow	no	no
ENSG00000168389	84879	MFSD2A	brown	no	no
ENSG00000174514	148808	MFSD4A	blue	no	no
ENSG00000143198	4259	MGST3	blue	no	no
ENSG00000154305	375056	MIA3	pink	yes	no
ENSG00000197530	142678	MIB2	yellow	no	no
ENSG00000173436	440574	MICOS10	turquoise	no	no
ENSG00000198160	57708	MIER1	yellow	no	no
ENSG00000180488	374986	MIGA1	blue	no	no
ENSG00000116691	60672	MIIP	brown	no	no
ENSG00000143409	55793	MINDY1	turquoise	no	no
ENSG00000125462	10485	MIR9-1HG	blue	no	no
ENSG00000185155	83881	MIXL1	purple	no	no
ENSG00000079277	8569	MKNK1	blue	no	no
ENSG00000213190	10962	MLLT11	brown	no	no
ENSG00000132763	25974	MMACHC	blue	no	no
ENSG00000189409	8510	MMP23B	yellow	no	no
ENSG00000163563	4332	MNDA	brown	no	no
ENSG00000142961	148932	MOB3C	yellow	no	no
ENSG00000116151	79906	MORN1	blue	yes	no
ENSG00000155363	4343	MOV10	blue	no	no
ENSG00000143158	25874	MPC2	red	no	no
ENSG00000197965	9019	MPZL1	yellow	no	no
ENSG00000153029	3140	MR1	blue	no	no
ENSG00000184313	374977	MROH7	turquoise	no	no
ENSG00000053372	51154	MRTO4	blue	no	no
ENSG00000057468	4438	MSH4	turquoise	no	no
ENSG00000125459	55154	MSTO1	brown	no	no
ENSG00000186205	64757	MTARC1	blue	no	no
ENSG00000117791	54996	MTARC2	yellow	no	no
ENSG00000188786	4520	MTF1	blue	no	no
ENSG00000143033	22823	MTF2	blue	no	no
ENSG00000117640	56181	MTFR1L	blue	no	no
ENSG00000177000	4524	MTHFR	blue	no	no
ENSG00000014914	10903	MTMR11	yellow	no	no
ENSG00000198793	2475	MTOR	yellow	no	no
ENSG00000116984	4548	MTR	blue	no	no
ENSG00000270188	100463489	MTRNR2L11	yellow	no	no
ENSG00000173171	4580	MTX1	brown	no	no
ENSG00000185499	4582	MUC1	yellow	no	no
ENSG00000090432	79594	MUL1	brown	no	no
ENSG00000132781	4595	MUTYH	turquoise	no	no
ENSG00000162576	54587	MXRA8	yellow	no	no
ENSG00000133055	4608	MYBPH	blue	no	no
ENSG00000214114	26292	MYCBP	yellow	no	no
ENSG00000116990	4610	MYCL	brown	no	no
ENSG00000122180	4656	MYOG	greenyellow	no	no
ENSG00000142661	127294	MYOM3	black	no	no
ENSG00000162601	114803	MYSM1	turquoise	no	no
ENSG00000008130	65220	NADK	brown	no	no
ENSG00000132780	4678	NASP	blue	no	no
ENSG00000134369	89796	NAV1	turquoise	yes	no
ENSG00000163382	128240	NAXE	brown	no	no
ENSG00000158747	4681	NBL1	yellow	no	no
ENSG00000219481	55672	NBPF1	turquoise	no	no
ENSG00000162825	100288142	NBPF20	brown	no	no
ENSG00000142794	84224	NBPF3	brown	no	no
ENSG00000020129	23154	NCDN	yellow	no	no
ENSG00000116701	4688	NCF2	brown	no	no
ENSG00000184454	400746	NCMAP	blue	no	no
ENSG00000162736	23385	NCSTN	brown	no	no
ENSG00000058804	55706	NDC1	turquoise	no	no
ENSG00000158864	4720	NDUFS2	brown	no	yes
ENSG00000168653	4725	NDUFS5	yellow	no	no
ENSG00000157191	55707	NECAP2	brown	no	no
ENSG00000143217	81607	NECTIN4	blue	no	no
ENSG00000172260	257194	NEGR1	pink	no	no
ENSG00000117650	4751	NEK2	blue	no	no
ENSG00000151414	140609	NEK7	green	no	no
ENSG00000117691	29937	NENF	yellow	no	no
ENSG00000132688	10763	NES	yellow	no	no
ENSG00000162614	91624	NEXN	blue	no	no
ENSG00000163531	23114	NFASC	blue	no	no
ENSG00000162599	4774	NFIA	magenta	no	no
ENSG00000066136	4802	NFYC	brown	no	no
ENSG00000171786	4807	NHLH1	turquoise	no	no
ENSG00000177551	4808	NHLH2	turquoise	no	no
ENSG00000135842	116496	NIBAN1	blue	no	no
ENSG00000116962	4811	NID1	yellow	no	no
ENSG00000001461	57185	NIPAL3	blue	no	no
ENSG00000158793	4817	NIT1	turquoise	no	no
ENSG00000162711	114548	NLRP3	turquoise	no	no
ENSG00000143156	29922	NME7	green	yes	no
ENSG00000173614	64802	NMNAT1	blue	no	no
ENSG00000157064	23057	NMNAT2	green	no	no
ENSG00000188976	26155	NOC2L	blue	no	no
ENSG00000162408	79707	NOL9	blue	no	no
ENSG00000198929	9722	NOS1AP	turquoise	no	no
ENSG00000134250	4853	NOTCH2	brown	no	no
ENSG00000131697	261734	NPHP4	brown	no	no
ENSG00000135838	80896	NPL	brown	no	no
ENSG00000169418	4881	NPR1	yellow	no	no
ENSG00000143257	9970	NR1I3	tan	no	no
ENSG00000116833	2494	NR5A2	turquoise	no	no
ENSG00000213281	4893	NRAS	brown	no	no
ENSG00000078618	4898	NRDC	yellow	no	no
ENSG00000117697	25936	NSL1	yellow	no	no
ENSG00000162631	22854	NTNG1	greenyellow	no	yes
ENSG00000135778	84284	NTPCR	turquoise	no	no
ENSG00000198400	4914	NTRK1	turquoise	no	no
ENSG00000163545	81788	NUAK2	blue	no	no
ENSG00000069275	64710	NUCKS1	yellow	no	no
ENSG00000090273	10726	NUDC	brown	no	no
ENSG00000186364	200035	NUDT17	yellow	no	no
ENSG00000143228	83540	NUF2	turquoise	no	no
ENSG00000069248	55746	NUP133	blue	no	no
ENSG00000143552	91181	NUP210L	green	no	no
ENSG00000143748	4931	NVL	turquoise	no	no
ENSG00000143450	51686	OAZ3	turquoise	no	no
ENSG00000154358	84033	OBSCN	turquoise	no	no
ENSG00000122417	57489	ODF2L	green	no	yes
ENSG00000157181	54953	ODR4	turquoise	no	no
ENSG00000118733	118427	OLFM3	green	no	no
ENSG00000162745	25903	OLFML2B	brown	no	no
ENSG00000116774	56944	OLFML3	yellow	no	no
ENSG00000162600	115209	OMA1	turquoise	no	no
ENSG00000054277	23596	OPN3	brown	no	no
ENSG00000116329	4985	OPRD1	blue	no	no
ENSG00000196071	284521	OR2L13	turquoise	no	no
ENSG00000085840	4998	ORC1	blue	no	no
ENSG00000117859	114883	OSBPL9	yellow	no	no
ENSG00000116885	127700	OSCP1	yellow	no	no
ENSG00000169914	23252	OTUD3	turquoise	no	no
ENSG00000085465	5016	OVGP1	turquoise	no	no
ENSG00000117385	64175	P3H1	turquoise	no	no
ENSG00000090621	8761	PABPC4	brown	no	no
ENSG00000065600	55248	PACC1	brown	no	no
ENSG00000117115	11240	PADI2	blue	no	no
ENSG00000159339	23569	PADI4	turquoise	no	no
ENSG00000158006	5051	PAFAH2	blue	no	no
ENSG00000099260	54873	PALMD	turquoise	no	no
ENSG00000116183	60676	PAPPA2	green	no	no
ENSG00000182749	164091	PAQR7	purple	no	no
ENSG00000116288	11315	PARK7	yellow	no	no
ENSG00000143799	142	PARP1	brown	no	no
ENSG00000132849	10207	PATJ	blue	no	no
ENSG00000185630	5087	PBX1	green	no	no
ENSG00000163346	57326	PBXIP1	yellow	no	no
ENSG00000135749	80003	PCNX2	tan	no	no
ENSG00000116703	5132	PDC	turquoise	no	no
ENSG00000184588	5142	PDE4B	green	no	no
ENSG00000178104	9659	PDE4DIP	green	no	no
ENSG00000175087	149420	PDIK1L	turquoise	no	no
ENSG00000162493	10630	PDPN	brown	no	no
ENSG00000174827	5174	PDZK1	turquoise	no	no
ENSG00000162734	8682	PEA15	yellow	no	no
ENSG00000187800	375033	PEAR1	yellow	no	no
ENSG00000162517	553115	PEF1	yellow	no	no
ENSG00000049246	8863	PER3	yellow	no	no
ENSG00000157911	5192	PEX10	yellow	yes	no
ENSG00000131779	8799	PEX11B	yellow	no	no
ENSG00000142655	5195	PEX14	brown	no	no
ENSG00000162735	5824	PEX19	yellow	no	no
ENSG00000143256	5202	PFDN2	yellow	no	no
ENSG00000123836	5208	PFKFB2	purple	no	no
ENSG00000185220	267002	PGBD2	green	no	yes
ENSG00000177614	79605	PGBD5	red	no	no
ENSG00000142657	5226	PGD	brown	no	no
ENSG00000079739	5236	PGM1	yellow	no	no
ENSG00000204138	65979	PHACTR4	blue	no	no
ENSG00000134686	1912	PHC2	brown	no	no
ENSG00000116273	148479	PHF13	brown	no	no
ENSG00000092621	26227	PHGDH	yellow	no	no
ENSG00000174307	23612	PHLDA3	blue	no	no
ENSG00000116793	10745	PHTF1	green	no	no
ENSG00000143393	5298	PI4KB	brown	no	no
ENSG00000131788	10401	PIAS3	yellow	no	no
ENSG00000173947	128344	PIFO	turquoise	no	no
ENSG00000135845	5279	PIGC	yellow	no	no
ENSG00000142892	10026	PIGK	yellow	no	yes
ENSG00000143315	93183	PIGM	blue	no	no
ENSG00000162896	5284	PIGR	greenyellow	no	no
ENSG00000133056	5287	PIK3C2B	turquoise	no	no
ENSG00000171608	5293	PIK3CD	turquoise	no	yes
ENSG00000117461	8503	PIK3R3	turquoise	no	no
ENSG00000158828	65018	PINK1	blue	no	no
ENSG00000143398	8394	PIP5K1A	blue	no	no
ENSG00000057757	57095	PITHD1	brown	no	no
ENSG00000065243	5586	PKN2	blue	no	no
ENSG00000188257	5320	PLA2G2A	turquoise	no	no
ENSG00000187980	391013	PLA2G2C	blue	no	no
ENSG00000117215	26279	PLA2G2D	blue	no	no
ENSG00000116711	5321	PLA2G4A	turquoise	no	no
ENSG00000127472	5322	PLA2G5	turquoise	no	no
ENSG00000180287	200150	PLD5	purple	no	no
ENSG00000143850	22874	PLEKHA6	cyan	no	no
ENSG00000171680	57449	PLEKHG5	blue	no	no
ENSG00000116786	23207	PLEKHM2	brown	no	no
ENSG00000187583	84069	PLEKHN1	turquoise	no	no
ENSG00000023902	51177	PLEKHO1	brown	no	no
ENSG00000173846	1263	PLK3	blue	no	no
ENSG00000083444	5351	PLOD1	pink	no	no
ENSG00000162407	8613	PLPP3	blue	no	no
ENSG00000117600	9890	PLPPR4	turquoise	no	no
ENSG00000117598	163404	PLPPR5	turquoise	no	no
ENSG00000076356	5362	PLXNA2	yellow	no	no
ENSG00000160783	11243	PMF1	brown	no	no
ENSG00000260238	100527963	PMF1-BGLAP	brown	no	no
ENSG00000163344	10654	PMVK	yellow	no	no
ENSG00000189266	55629	PNRC2	yellow	no	no
ENSG00000174348	127435	PODN	blue	no	no
ENSG00000143157	57645	POGK	brown	no	no
ENSG00000143442	23126	POGZ	black	no	no
ENSG00000186141	10623	POLR3C	turquoise	no	no
ENSG00000121851	84265	POLR3GL	brown	no	no
ENSG00000085998	55624	POMGNT1	blue	no	no
ENSG00000143190	5451	POU2F1	black	no	yes
ENSG00000185668	5453	POU3F1	blue	no	no
ENSG00000127125	79717	PPCS	yellow	no	no
ENSG00000143847	8497	PPFIA4	turquoise	no	no
ENSG00000236334	644591	PPIAL4G	turquoise	no	no
ENSG00000084072	10450	PPIE	blue	no	no
ENSG00000171960	10465	PPIH	brown	no	no
ENSG00000143224	5498	PPOX	blue	no	no
ENSG00000077157	4660	PPP1R12B	blue	no	no
ENSG00000158615	84919	PPP1R15B	turquoise	no	no
ENSG00000117751	5511	PPP1R8	yellow	no	no
ENSG00000066027	5525	PPP2R5A	brown	no	no
ENSG00000131238	5538	PPT1	brown	no	no
ENSG00000116721	65121	PRAMEF1	turquoise	no	no
ENSG00000204481	729528	PRAMEF14	turquoise	no	no
ENSG00000204479	391004	PRAMEF17	blue	no	no
ENSG00000143294	5546	PRCC	brown	no	no
ENSG00000142611	63976	PRDM16	turquoise	yes	no
ENSG00000116731	7799	PRDM2	brown	no	no
ENSG00000117450	5052	PRDX1	brown	no	no
ENSG00000117592	9588	PRDX6	yellow	no	no
ENSG00000188783	5549	PRELP	yellow	no	no
ENSG00000116690	10216	PRG4	yellow	no	no
ENSG00000162409	5563	PRKAA2	green	no	no
ENSG00000131791	5565	PRKAB2	yellow	no	no
ENSG00000142875	5567	PRKACB	yellow	no	no
ENSG00000067606	5590	PRKCZ	turquoise	no	no
ENSG00000198890	55170	PRMT6	yellow	no	no
ENSG00000117707	5629	PROX1	green	no	no
ENSG00000117360	9129	PRPF3	turquoise	no	no
ENSG00000134748	84950	PRPF38A	blue	no	no
ENSG00000134186	55119	PRPF38B	yellow	no	no
ENSG00000117523	23215	PRRC2C	yellow	no	yes
ENSG00000116132	5396	PRRX1	magenta	no	no
ENSG00000143363	58497	PRUNE1	yellow	no	no
ENSG00000157870	127281	PRXL2B	brown	no	no
ENSG00000143801	5664	PSEN2	brown	no	no
ENSG00000143106	5686	PSMA5	brown	no	no
ENSG00000126067	5690	PSMB2	blue	no	no
ENSG00000159377	5692	PSMB4	yellow	no	no
ENSG00000159352	5710	PSMD4	blue	no	no
ENSG00000134222	84722	PSRC1	brown	no	no
ENSG00000169403	5724	PTAFR	blue	no	no
ENSG00000117569	58155	PTBP2	turquoise	no	no
ENSG00000117425	8643	PTCH2	brown	no	no
ENSG00000050628	5733	PTGER3	turquoise	no	no
ENSG00000122420	5737	PTGFR	turquoise	no	no
ENSG00000134247	5738	PTGFRN	blue	no	no
ENSG00000073756	5743	PTGS2	black	no	no
ENSG00000184007	8073	PTP4A2	brown	no	no
ENSG00000152104	5784	PTPN14	blue	no	no
ENSG00000134242	26191	PTPN22	brown	no	no
ENSG00000143851	5778	PTPN7	blue	no	no
ENSG00000081237	5788	PTPRC	brown	no	no
ENSG00000142949	5792	PTPRF	turquoise	no	no
ENSG00000060656	10076	PTPRU	yellow	no	no
ENSG00000134644	9698	PUM1	brown	no	no
ENSG00000143811	29920	PYCR2	turquoise	no	no
ENSG00000163348	90780	PYGO2	yellow	no	no
ENSG00000163564	149628	PYHIN1	blue	no	no
ENSG00000116260	5768	QSOX1	blue	no	no
ENSG00000143545	5872	RAB13	brown	no	no
ENSG00000117280	8934	RAB29	blue	no	no
ENSG00000169213	5865	RAB3B	blue	no	no
ENSG00000118873	25782	RAB3GAP2	turquoise	no	no
ENSG00000188060	115273	RAB42	blue	no	no
ENSG00000168118	5867	RAB4A	yellow	no	no
ENSG00000152061	9910	RABGAP1L	turquoise	no	no
ENSG00000137955	5876	RABGGTB	green	no	no
ENSG00000183155	5877	RABIF	blue	no	no
ENSG00000116191	55103	RALGPS2	turquoise	no	no
ENSG00000116473	5906	RAP1A	yellow	no	no
ENSG00000075391	9462	RASAL2	blue	no	no
ENSG00000162437	55225	RAVER2	green	no	no
ENSG00000162521	5928	RBBP4	blue	no	no
ENSG00000117222	5929	RBBP5	blue	no	no
ENSG00000162775	64783	RBM15	brown	no	no
ENSG00000188739	23029	RBM34	turquoise	no	no
ENSG00000213516	494115	RBMXL1	yellow	no	no
ENSG00000162444	116362	RBP7	turquoise	no	no
ENSG00000135870	149041	RC3H1	pink	no	yes
ENSG00000117602	11123	RCAN3	blue	no	no
ENSG00000180198	1104	RCC1	turquoise	no	no
ENSG00000179051	55920	RCC2	brown	no	no
ENSG00000117625	55758	RCOR3	green	no	no
ENSG00000198771	92241	RCSD1	blue	no	no
ENSG00000198570	343035	RD3	turquoise	no	no
ENSG00000157916	11079	RER1	brown	yes	no
ENSG00000142599	473	RERE	yellow	no	no
ENSG00000143390	5993	RFX5	brown	no	no
ENSG00000143344	23179	RGL1	brown	no	no
ENSG00000090104	5996	RGS1	brown	no	no
ENSG00000127074	6003	RGS13	green	no	yes
ENSG00000143333	6004	RGS16	pink	no	no
ENSG00000150681	64407	RGS18	turquoise	no	no
ENSG00000116741	5997	RGS2	yellow	no	no
ENSG00000253148	431704	RGS21	turquoise	no	no
ENSG00000117152	5999	RGS4	magenta	no	no
ENSG00000143248	8490	RGS5	magenta	no	yes
ENSG00000182901	6000	RGS7	red	no	no
ENSG00000121446	353299	RGSL1	turquoise	no	no
ENSG00000158315	54933	RHBDL2	blue	no	no
ENSG00000132677	57127	RHBG	blue	no	no
ENSG00000187010	6007	RHD	red	no	no
ENSG00000155366	389	RHOC	yellow	no	no
ENSG00000116574	58480	RHOU	yellow	no	no
ENSG00000177181	284716	RIMKLA	blue	no	no
ENSG00000117016	9783	RIMS3	yellow	no	no
ENSG00000143622	6016	RIT1	purple	no	no
ENSG00000117000	6018	RLF	turquoise	no	no
ENSG00000135828	6041	RNASEL	green	no	no
ENSG00000123091	26994	RNF11	salmon	no	no
ENSG00000168159	149603	RNF187	brown	no	no
ENSG00000116514	127544	RNF19B	brown	no	no
ENSG00000121481	6045	RNF2	greenyellow	no	no
ENSG00000158286	388591	RNF207	blue	no	no
ENSG00000187147	55182	RNF220	blue	no	no
ENSG00000237330	401934	RNF223	blue	no	no
ENSG00000185946	55599	RNPC3	turquoise	no	no
ENSG00000176393	6051	RNPEP	brown	no	no
ENSG00000116747	6738	RO60	purple	no	no
ENSG00000185483	4919	ROR1	pink	no	no
ENSG00000143365	6097	RORC	turquoise	no	no
ENSG00000117748	6118	RPA2	brown	no	no
ENSG00000122484	79871	RPAP2	green	no	yes
ENSG00000116745	6121	RPE65	turquoise	no	no
ENSG00000117133	80135	RPF1	brown	no	no
ENSG00000163125	23248	RPRD2	yellow	no	no
ENSG00000117676	6195	RPS6KA1	brown	no	no
ENSG00000136643	26750	RPS6KC1	turquoise	no	no
ENSG00000116954	64121	RRAGC	turquoise	no	no
ENSG00000067533	51018	RRP15	red	no	no
ENSG00000081019	54665	RSBN1	yellow	no	no
ENSG00000169218	284654	RSPO1	green	no	no
ENSG00000117616	57035	RSRP1	black	no	no
ENSG00000137996	8634	RTCA	blue	no	no
ENSG00000020633	864	RUNX3	yellow	no	no
ENSG00000160753	23623	RUSC1	yellow	no	no
ENSG00000122481	25950	RWDD3	turquoise	no	no
ENSG00000198626	6262	RYR2	green	no	no
ENSG00000197747	6281	S100A10	brown	no	no
ENSG00000163191	6282	S100A11	brown	no	yes
ENSG00000189171	6284	S100A13	yellow	no	no
ENSG00000188643	140576	S100A16	yellow	no	no
ENSG00000196154	6275	S100A4	yellow	no	yes
ENSG00000197956	6277	S100A6	yellow	no	no
ENSG00000184330	338324	S100A7A	turquoise	no	no
ENSG00000143546	6279	S100A8	brown	no	no
ENSG00000163220	6280	S100A9	brown	no	no
ENSG00000116497	64766	S100PBP	blue	no	no
ENSG00000170989	1901	S1PR1	brown	no	no
ENSG00000187634	148398	SAMD11	yellow	no	no
ENSG00000203943	148418	SAMD13	turquoise	no	no
ENSG00000031698	6301	SARS1	yellow	no	no
ENSG00000156876	163786	SASS6	yellow	no	no
ENSG00000116521	10067	SCAMP3	brown	no	no
ENSG00000143653	51097	SCCPDH	brown	no	no
ENSG00000010803	22955	SCMH1	yellow	no	no
ENSG00000163156	79005	SCNM1	blue	no	no
ENSG00000162572	6339	SCNN1D	brown	no	no
ENSG00000116171	6342	SCP2	brown	no	no
ENSG00000000457	57147	SCYL3	pink	no	yes
ENSG00000162512	9672	SDC3	brown	no	no
ENSG00000054282	10806	SDCCAG8	blue	no	no
ENSG00000143751	163859	SDE2	black	no	no
ENSG00000078808	51150	SDF4	brown	no	no
ENSG00000117118	6390	SDHB	brown	no	no
ENSG00000143252	6391	SDHC	blue	no	yes
ENSG00000120341	89866	SEC16B	turquoise	no	no
ENSG00000007908	6401	SELE	turquoise	no	no
ENSG00000143416	8991	SELENBP1	yellow	no	no
ENSG00000183291	9403	SELENOF	yellow	no	no
ENSG00000162430	57190	SELENON	blue	no	no
ENSG00000188404	6402	SELL	brown	no	no
ENSG00000174175	6403	SELP	yellow	yes	no
ENSG00000196189	64218	SEMA4A	brown	no	no
ENSG00000142864	26135	SERBP1	yellow	no	no
ENSG00000168528	347735	SERINC2	turquoise	no	no
ENSG00000082497	56256	SERTAD4	purple	yes	no
ENSG00000130766	83667	SESN2	brown	no	no
ENSG00000143379	9869	SETDB1	blue	no	no
ENSG00000183431	10946	SF3A3	blue	yes	no
ENSG00000143368	10262	SF3B4	yellow	no	no
ENSG00000175793	2810	SFN	turquoise	no	no
ENSG00000116560	6421	SFPQ	brown	no	no
ENSG00000213064	375035	SFT2D2	green	no	no
ENSG00000118473	84251	SGIP1	magenta	no	no
ENSG00000198574	117157	SH2D1B	blue	no	no
ENSG00000027869	9047	SH2D2A	brown	no	no
ENSG00000142669	83442	SH3BGRL3	brown	no	no
ENSG00000175137	80851	SH3BP5L	yellow	no	no
ENSG00000214193	79729	SH3D21	brown	no	no
ENSG00000097033	51100	SH3GLB1	brown	no	no
ENSG00000160691	6464	SHC1	brown	no	no
ENSG00000157060	81626	SHCBP1L	blue	no	no
ENSG00000169291	126669	SHE	blue	no	no
ENSG00000198892	149345	SHISA4	yellow	yes	no
ENSG00000182183	348378	SHISAL2A	blue	no	no
ENSG00000052723	80143	SIKE1	blue	no	no
ENSG00000116991	57568	SIPA1L2	brown	no	no
ENSG00000157933	6497	SKI	salmon	yes	no
ENSG00000162739	114836	SLAMF6	blue	no	no
ENSG00000026751	57823	SLAMF7	turquoise	no	no
ENSG00000158714	56833	SLAMF8	brown	no	no
ENSG00000162723	89886	SLAMF9	brown	no	no
ENSG00000155380	6566	SLC16A1	turquoise	no	no
ENSG00000168679	9122	SLC16A4	blue	no	yes
ENSG00000117479	10560	SLC19A2	green	yes	no
ENSG00000163393	55356	SLC22A15	brown	no	no
ENSG00000085491	29957	SLC25A24	brown	no	no
ENSG00000171612	84275	SLC25A33	blue	no	no
ENSG00000162461	284723	SLC25A34	blue	no	no
ENSG00000160785	9673	SLC25A44	turquoise	no	no
ENSG00000143554	11000	SLC27A3	brown	no	no
ENSG00000117394	6513	SLC2A1	brown	no	no
ENSG00000142583	6518	SLC2A5	blue	no	no
ENSG00000170385	7779	SLC30A1	yellow	no	no
ENSG00000196660	55532	SLC30A10	turquoise	no	no
ENSG00000158014	7780	SLC30A2	turquoise	no	no
ENSG00000162695	148867	SLC30A7	turquoise	no	no
ENSG00000117620	23443	SLC35A3	blue	no	no
ENSG00000116704	23169	SLC35D1	turquoise	no	no
ENSG00000215790	9906	SLC35E2A	blue	no	no
ENSG00000189339	728661	SLC35E2B	blue	no	yes
ENSG00000143570	27173	SLC39A1	brown	no	no
ENSG00000133065	254428	SLC41A1	yellow	no	no
ENSG00000143036	126969	SLC44A3	turquoise	no	no
ENSG00000137968	204962	SLC44A5	turquoise	no	no
ENSG00000158715	85414	SLC45A3	brown	no	no
ENSG00000169241	55974	SLC50A1	blue	no	no
ENSG00000040487	54896	SLC66A1	blue	no	no
ENSG00000197106	388662	SLC6A17	green	no	no
ENSG00000196517	6536	SLC6A9	yellow	no	no
ENSG00000090020	6548	SLC9A1	yellow	no	no
ENSG00000162753	284525	SLC9C2	green	no	no
ENSG00000084070	64744	SMAP2	brown	no	no
ENSG00000198952	23381	SMG5	brown	no	no
ENSG00000116698	9887	SMG7	brown	no	no
ENSG00000163866	113444	SMIM12	turquoise	no	no
ENSG00000130768	27293	SMPDL3B	blue	no	no
ENSG00000143499	56950	SMYD2	yellow	no	no
ENSG00000185420	64754	SMYD3	green	no	no
ENSG00000143740	116841	SNAP47	brown	no	no
ENSG00000143553	23557	SNAPIN	yellow	no	no
ENSG00000163877	79753	SNIP1	turquoise	no	no
ENSG00000060688	9410	SNRNP40	brown	no	no
ENSG00000182004	6635	SNRPE	yellow	no	no
ENSG00000143376	81609	SNX27	purple	no	no
ENSG00000162627	51375	SNX7	yellow	no	no
ENSG00000057252	6646	SOAT1	blue	no	no
ENSG00000134243	6272	SORT1	brown	yes	no
ENSG00000143842	9580	SOX13	turquoise	no	no
ENSG00000155761	200162	SPAG17	green	no	no
ENSG00000122432	100505741	SPATA1	blue	no	no
ENSG00000162814	128153	SPATA17	greenyellow	no	no
ENSG00000187144	374955	SPATA21	turquoise	no	no
ENSG00000132122	54558	SPATA6	green	no	no
ENSG00000065526	23013	SPEN	yellow	no	no
ENSG00000134668	90853	SPOCD1	blue	no	no
ENSG00000010072	83932	SPRTN	turquoise	no	no
ENSG00000171621	80176	SPSB1	yellow	no	no
ENSG00000163554	6708	SPTA1	green	no	no
ENSG00000183888	149563	SRARP	blue	no	no
ENSG00000196369	647135	SRGAP2B	green	no	yes
ENSG00000171943	653464	SRGAP2C	green	no	yes
ENSG00000116649	6723	SRM	yellow	no	no
ENSG00000143742	6726	SRP9	yellow	no	no
ENSG00000133226	10250	SRRM1	yellow	no	no
ENSG00000188529	10772	SRSF10	blue	no	no
ENSG00000116754	9295	SRSF11	yellow	no	no
ENSG00000116350	6429	SRSF4	blue	no	no
ENSG00000157216	23648	SSBP3	yellow	no	no
ENSG00000163479	6746	SSR2	blue	no	yes
ENSG00000160075	29101	SSU72	blue	no	no
ENSG00000117155	117178	SSX2IP	green	no	yes
ENSG00000126091	6487	ST3GAL3	yellow	no	no
ENSG00000184005	256435	ST6GALNAC3	green	no	no
ENSG00000117069	81849	ST6GALNAC5	turquoise	no	no
ENSG00000007341	54879	ST7L	turquoise	no	no
ENSG00000123473	6491	STIL	turquoise	no	yes
ENSG00000196182	83931	STK40	brown	no	no
ENSG00000117632	3925	STMN1	blue	no	no
ENSG00000001460	90529	STPG1	tan	no	no
ENSG00000143093	85369	STRIP1	brown	no	no
ENSG00000117758	23673	STX12	yellow	no	no
ENSG00000135823	10228	STX6	brown	no	no
ENSG00000116266	6814	STXBP3	greenyellow	no	yes
ENSG00000094975	51430	SUCO	turquoise	no	no
ENSG00000143502	55061	SUSD4	blue	no	no
ENSG00000159164	9900	SV2A	turquoise	no	no
ENSG00000177868	374969	SVBP	brown	no	no
ENSG00000116668	54823	SWT1	turquoise	no	no
ENSG00000198765	6847	SYCP1	green	no	no
ENSG00000097096	84144	SYDE2	blue	no	no
ENSG00000117614	25949	SYF2	red	no	no
ENSG00000162520	81493	SYNC	brown	no	no
ENSG00000132718	23208	SYT11	blue	no	no
ENSG00000143469	255928	SYT14	pink	no	yes
ENSG00000143858	127833	SYT2	green	no	no
ENSG00000142765	84958	SYTL1	turquoise	no	no
ENSG00000055070	26099	SZRD1	yellow	no	no
ENSG00000198198	23334	SZT2	green	no	yes
ENSG00000152382	117143	TADA1	turquoise	no	no
ENSG00000120656	6883	TAF12	brown	no	no
ENSG00000197780	6884	TAF13	red	no	no
ENSG00000143498	9015	TAF1A	turquoise	no	no
ENSG00000135801	27097	TAF5L	turquoise	no	no
ENSG00000158710	8407	TAGLN2	yellow	no	yes
ENSG00000162367	6886	TAL1	turquoise	no	yes
ENSG00000059588	6894	TARBP1	blue	no	no
ENSG00000120948	23435	TARDBP	brown	no	no
ENSG00000143374	80222	TARS2	black	no	yes
ENSG00000203705	128387	TATDN3	turquoise	no	no
ENSG00000092607	6913	TBX15	yellow	no	no
ENSG00000143178	9095	TBX19	turquoise	no	no
ENSG00000204219	6920	TCEA3	turquoise	no	no
ENSG00000116205	127428	TCEANC2	turquoise	no	yes
ENSG00000159450	7062	TCHH	brown	no	no
ENSG00000182898	126637	TCHHL1	green	no	no
ENSG00000163239	126668	TDRD10	brown	no	no
ENSG00000162782	163589	TDRD5	green	no	no
ENSG00000182134	11022	TDRKH	turquoise	yes	no
ENSG00000203730	127670	TEDDM1	blue	no	yes
ENSG00000092850	27285	TEKT2	turquoise	no	no
ENSG00000158246	115572	TENT5B	yellow	no	no
ENSG00000183508	54855	TENT5C	turquoise	no	no
ENSG00000070759	10420	TESK2	brown	no	no
ENSG00000240021	84066	TEX35	black	no	no
ENSG00000092969	7042	TGFB2	green	no	no
ENSG00000069702	7049	TGFBR3	blue	no	no
ENSG00000041988	90326	THAP3	yellow	no	no
ENSG00000169231	7059	THBS3	yellow	no	no
ENSG00000159445	117145	THEM4	black	no	no
ENSG00000130775	9473	THEMIS2	brown	no	no
ENSG00000054118	9967	THRAP3	yellow	no	no
ENSG00000066056	7075	TIE1	blue	no	no
ENSG00000134375	10440	TIMM17A	turquoise	yes	no
ENSG00000142910	64129	TINAGL1	turquoise	no	no
ENSG00000143155	261726	TIPRL	brown	no	no
ENSG00000152078	148534	TLCD4	blue	no	no
ENSG00000187554	7100	TLR5	blue	no	no
ENSG00000162604	83941	TM2D1	turquoise	no	no
ENSG00000133069	9911	TMCC2	turquoise	no	no
ENSG00000143183	54499	TMCO1	brown	no	no
ENSG00000188800	127391	TMCO2	blue	no	no
ENSG00000162542	255104	TMCO4	brown	no	no
ENSG00000117500	50999	TMED5	turquoise	no	no
ENSG00000215717	56900	TMEM167B	blue	no	no
ENSG00000163444	92703	TMEM183A	brown	no	no
ENSG00000253304	399474	TMEM200B	brown	no	no
ENSG00000188807	199953	TMEM201	brown	no	no
ENSG00000186501	84065	TMEM222	yellow	no	no
ENSG00000160055	56063	TMEM234	brown	no	no
ENSG00000243749	100506144	TMEM35B	brown	no	no
ENSG00000121775	55116	TMEM39B	brown	no	no
ENSG00000183726	23585	TMEM50A	brown	no	no
ENSG00000171729	55092	TMEM51	brown	no	no
ENSG00000126106	79639	TMEM53	blue	no	no
ENSG00000121900	113452	TMEM54	yellow	no	no
ENSG00000116209	9528	TMEM59	brown	no	no
ENSG00000196187	9725	TMEM63A	blue	no	no
ENSG00000159596	51249	TMEM69	brown	no	no
ENSG00000163472	84283	TMEM79	turquoise	no	no
ENSG00000116857	252839	TMEM9	yellow	no	no
ENSG00000121933	57413	TMIGD3	brown	no	no
ENSG00000163154	79626	TNFAIP8L2	brown	no	no
ENSG00000157873	8764	TNFRSF14	brown	no	no
ENSG00000028137	7133	TNFRSF1B	brown	no	no
ENSG00000215788	8718	TNFRSF25	tan	no	no
ENSG00000049249	3604	TNFRSF9	blue	no	no
ENSG00000120337	8995	TNFSF18	turquoise	no	no
ENSG00000117586	7292	TNFSF4	turquoise	no	no
ENSG00000120332	63923	TNN	turquoise	no	no
ENSG00000159173	7135	TNNI1	blue	no	no
ENSG00000116783	51086	TNNI3K	turquoise	no	no
ENSG00000118194	7139	TNNT2	turquoise	no	no
ENSG00000116147	7143	TNR	green	no	no
ENSG00000173726	9804	TOMM20	salmon	no	no
ENSG00000158882	84134	TOMM40L	brown	no	no
ENSG00000143337	26092	TOR1AIP1	turquoise	no	yes
ENSG00000169905	163590	TOR1AIP2	blue	no	yes
ENSG00000186283	64222	TOR3A	blue	no	no
ENSG00000143514	7159	TP53BP2	turquoise	no	no
ENSG00000078900	7161	TP73	brown	no	no
ENSG00000143549	7170	TPM3	brown	no	yes
ENSG00000047410	7175	TPR	blue	no	no
ENSG00000158109	127262	TPRG1L	turquoise	no	no
ENSG00000269113	388630	TRABD2B	yellow	no	no
ENSG00000009790	80342	TRAF3IP3	turquoise	no	no
ENSG00000082512	7188	TRAF5	turquoise	no	no
ENSG00000054116	27095	TRAPPC3	brown	no	no
ENSG00000154370	81559	TRIM11	blue	no	no
ENSG00000197323	51592	TRIM33	yellow	no	no
ENSG00000134253	80263	TRIM45	blue	no	no
ENSG00000163462	80128	TRIM46	blue	no	no
ENSG00000162722	25893	TRIM58	turquoise	no	no
ENSG00000158022	84676	TRIM63	blue	no	no
ENSG00000119283	440730	TRIM67	turquoise	no	no
ENSG00000043514	54802	TRIT1	brown	no	no
ENSG00000122435	54482	TRMT13	turquoise	no	no
ENSG00000121486	81627	TRMT1L	yellow	no	no
ENSG00000180098	54952	TRNAU1AP	turquoise	no	no
ENSG00000253368	388610	TRNP1	yellow	no	no
ENSG00000163467	128229	TSACC	blue	no	no
ENSG00000198860	116461	TSEN15	green	no	no
ENSG00000116918	7257	TSNAX	blue	no	no
ENSG00000134198	10100	TSPAN2	turquoise	no	no
ENSG00000215845	100131187	TSTD1	brown	no	no
ENSG00000143643	79573	TTC13	turquoise	no	no
ENSG00000006555	55001	TTC22	blue	no	no
ENSG00000215912	100287898	TTC34	turquoise	no	no
ENSG00000085831	22996	TTC39A	turquoise	no	no
ENSG00000243725	7268	TTC4	brown	no	no
ENSG00000116830	8458	TTF2	blue	no	no
ENSG00000162571	254173	TTLL10	turquoise	no	no
ENSG00000137941	79739	TTLL7	blue	no	no
ENSG00000143367	7286	TUFT1	blue	no	no
ENSG00000134744	23318	TUT4	blue	no	no
ENSG00000084652	200081	TXLNA	brown	no	no
ENSG00000117862	51060	TXNDC12	brown	no	no
ENSG00000162623	127253	TYW3	green	no	no
ENSG00000117143	6675	UAP1	yellow	no	no
ENSG00000143569	9898	UBAP2L	brown	yes	no
ENSG00000160087	118424	UBE2J2	brown	no	no
ENSG00000160714	55585	UBE2Q1	yellow	no	no
ENSG00000177414	148581	UBE2U	turquoise	no	no
ENSG00000130939	10277	UBE4B	blue	no	no
ENSG00000120942	29914	UBIAD1	turquoise	no	no
ENSG00000160803	56893	UBQLN4	brown	no	no
ENSG00000127481	23352	UBR4	blue	no	no
ENSG00000162543	127733	UBXN10	brown	no	no
ENSG00000158062	91544	UBXN11	brown	no	no
ENSG00000116750	51377	UCHL5	yellow	no	no
ENSG00000143179	7371	UCK2	pink	no	no
ENSG00000143222	51506	UFC1	turquoise	no	no
ENSG00000152332	127933	UHMK1	brown	no	no
ENSG00000173660	7388	UQCRH	brown	no	no
ENSG00000233954	440567	UQCRHL	blue	no	no
ENSG00000135763	9816	URB2	turquoise	no	no
ENSG00000126088	7389	UROD	brown	no	no
ENSG00000158773	7391	USF1	purple	no	no
ENSG00000042781	7399	USH2A	black	no	no
ENSG00000162607	7398	USP1	yellow	no	no
ENSG00000143258	27005	USP21	yellow	no	no
ENSG00000162402	23358	USP24	turquoise	no	no
ENSG00000077254	23032	USP33	green	no	no
ENSG00000090686	84196	USP48	green	no	no
ENSG00000183520	51118	UTP11	blue	yes	no
ENSG00000117597	27042	UTP25	blue	no	no
ENSG00000049245	9341	VAMP3	brown	no	no
ENSG00000117533	8674	VAMP4	yellow	no	yes
ENSG00000173218	81839	VANGL1	yellow	no	no
ENSG00000162738	57216	VANGL2	turquoise	no	no
ENSG00000143494	79805	VASH2	turquoise	no	no
ENSG00000134215	10451	VAV3	turquoise	no	no
ENSG00000162692	7412	VCAM1	yellow	no	no
ENSG00000048707	55187	VPS13D	yellow	no	no
ENSG00000136631	11311	VPS45	yellow	no	no
ENSG00000163159	6944	VPS72	yellow	no	no
ENSG00000179403	64856	VWA1	brown	no	no
ENSG00000158816	127731	VWA5B1	blue	no	no
ENSG00000116874	10352	WARS2	brown	no	no
ENSG00000158195	10163	WASF2	yellow	no	yes
ENSG00000162923	80232	WDR26	brown	no	no
ENSG00000065183	10885	WDR3	blue	no	no
ENSG00000085433	22911	WDR47	turquoise	no	no
ENSG00000162843	128025	WDR64	green	no	no
ENSG00000116455	79084	WDR77	brown	no	no
ENSG00000142784	23038	WDTC1	blue	no	no
ENSG00000116729	79971	WLS	yellow	no	no
ENSG00000134245	7482	WNT2B	turquoise	no	no
ENSG00000162552	54361	WNT4	turquoise	no	no
ENSG00000143816	7483	WNT9A	green	no	no
ENSG00000116213	49856	WRAP73	turquoise	no	no
ENSG00000158156	55113	XKR8	yellow	no	no
ENSG00000143324	9213	XPR1	blue	no	no
ENSG00000134684	8565	YARS1	blue	no	no
ENSG00000065978	4904	YBX1	yellow	no	no
ENSG00000058799	54432	YIPF1	brown	no	no
ENSG00000180667	55432	YOD1	turquoise	no	no
ENSG00000196449	79693	YRDC	brown	no	no
ENSG00000198492	51441	YTHDF2	brown	no	no
ENSG00000163374	55249	YY1AP1	blue	no	no
ENSG00000116809	7709	ZBTB17	brown	no	no
ENSG00000179456	10472	ZBTB18	brown	no	no
ENSG00000185278	84614	ZBTB37	blue	no	no
ENSG00000184677	9923	ZBTB40	blue	no	no
ENSG00000177888	360023	ZBTB41	green	no	no
ENSG00000204859	3104	ZBTB48	brown	no	no
ENSG00000160685	51043	ZBTB7B	yellow	no	no
ENSG00000160062	653121	ZBTB8A	tan	no	yes
ENSG00000273274	728116	ZBTB8B	blue	no	no
ENSG00000176261	339487	ZBTB8OS	red	no	yes
ENSG00000058673	9877	ZC3H11A	yellow	no	no
ENSG00000163874	80149	ZC3H12A	brown	no	no
ENSG00000204160	84243	ZDHHC18	brown	no	no
ENSG00000157077	9372	ZFYVE9	green	no	no
ENSG00000084073	10269	ZMPSTE24	yellow	no	no
ENSG00000197056	79830	ZMYM1	blue	no	no
ENSG00000146463	9202	ZMYM4	green	no	no
ENSG00000163867	9204	ZMYM6	blue	no	no
ENSG00000066185	84217	ZMYND12	turquoise	no	no
ENSG00000196418	7678	ZNF124	green	no	no
ENSG00000162702	23528	ZNF281	brown	no	no
ENSG00000162664	284695	ZNF326	turquoise	no	no
ENSG00000160094	149076	ZNF362	yellow	no	no
ENSG00000125945	80818	ZNF436	yellow	no	no
ENSG00000162714	84838	ZNF496	blue	no	no
ENSG00000122482	84146	ZNF644	turquoise	no	no
ENSG00000188295	79862	ZNF669	blue	no	no
ENSG00000171161	79894	ZNF672	brown	no	no
ENSG00000181450	339500	ZNF678	green	no	yes
ENSG00000176083	257101	ZNF683	blue	no	no
ENSG00000117010	127396	ZNF684	turquoise	no	no
ENSG00000143373	57592	ZNF687	blue	no	no
ENSG00000164011	51058	ZNF691	yellow	no	no
ENSG00000171163	55657	ZNF692	yellow	no	no
ENSG00000197472	57116	ZNF695	turquoise	no	no
ENSG00000143067	90874	ZNF697	brown	no	no
ENSG00000117174	54680	ZNHIT6	blue	no	no
ENSG00000132485	9406	ZRANB2	yellow	no	no
ENSG00000121903	7579	ZSCAN20	green	no	no
ENSG00000162415	57643	ZSWIM5	turquoise	no	no
ENSG00000203995	440590	ZYG11A	turquoise	no	no
ENSG00000162378	79699	ZYG11B	blue	no	no
ENSG00000244682	9103	FCGR2C	brown	no	no
ENSG00000148584	29974	A1CF	blue	no	no
ENSG00000023839	1244	ABCC2	blue	no	no
ENSG00000136754	10006	ABI1	brown	no	no
ENSG00000099204	3983	ABLIM1	turquoise	no	no
ENSG00000165660	23172	ABRAXAS2	brown	no	no
ENSG00000196177	36	ACADSB	green	no	no
ENSG00000107897	91452	ACBD5	turquoise	no	no
ENSG00000176244	414149	ACBD7	green	no	no
ENSG00000197142	51703	ACSL5	brown	no	no
ENSG00000173124	142827	ACSM6	green	no	no
ENSG00000107796	59	ACTA2	magenta	no	yes
ENSG00000138107	10121	ACTR1A	brown	no	no
ENSG00000148848	8038	ADAM12	pink	no	no
ENSG00000151651	101	ADAM8	brown	no	yes
ENSG00000138316	140766	ADAMTS14	brown	no	no
ENSG00000185736	105	ADARB2	turquoise	no	no
ENSG00000148700	120	ADD3	yellow	no	no
ENSG00000148671	10974	ADIRF	magenta	no	no
ENSG00000156110	132	ADK	yellow	no	no
ENSG00000181915	84890	ADO	brown	no	no
ENSG00000043591	153	ADRB1	pink	no	no
ENSG00000169129	84632	AFAP1L2	turquoise	no	no
ENSG00000188234	119016	AGAP4	turquoise	no	no
ENSG00000172650	729092	AGAP5	yellow	no	no
ENSG00000204149	414189	AGAP6	yellow	no	no
ENSG00000204172	642517	AGAP9	brown	no	no
ENSG00000042286	84883	AIFM2	blue	no	no
ENSG00000187134	1645	AKR1C1	yellow	no	no
ENSG00000151632	1646	AKR1C2	magenta	no	no
ENSG00000196139	8644	AKR1C3	yellow	no	no
ENSG00000198610	1109	AKR1C4	green	no	no
ENSG00000165568	83592	AKR1E2	turquoise	no	no
ENSG00000059573	5832	ALDH18A1	brown	no	no
ENSG00000012779	240	ALOX5	brown	no	no
ENSG00000166295	119504	ANAPC16	blue	no	no
ENSG00000151150	288	ANK3	turquoise	no	no
ENSG00000148677	27063	ANKRD1	pink	no	no
ENSG00000134461	54522	ANKRD16	blue	no	no
ENSG00000152766	118932	ANKRD22	red	no	no
ENSG00000107890	22852	ANKRD26	green	no	no
ENSG00000148513	91074	ANKRD30A	blue	no	no
ENSG00000122359	311	ANXA11	brown	no	no
ENSG00000138279	310	ANXA7	brown	no	no
ENSG00000185009	26985	AP3M1	turquoise	no	no
ENSG00000077420	54518	APBB1IP	brown	no	no
ENSG00000165322	94134	ARHGAP12	green	no	no
ENSG00000213390	84986	ARHGAP19	green	no	no
ENSG00000107863	57584	ARHGAP21	yellow	no	no
ENSG00000128805	58504	ARHGAP22	green	no	no
ENSG00000150347	84159	ARID5B	magenta	no	no
ENSG00000138175	403	ARL3	yellow	no	no
ENSG00000165997	221079	ARL5B	black	no	no
ENSG00000165309	219681	ARMC3	green	no	no
ENSG00000120029	79591	ARMH3	blue	no	no
ENSG00000214435	57412	AS3MT	blue	no	no
ENSG00000188611	56624	ASAH2	green	no	no
ENSG00000204147	653308	ASAH2B	turquoise	no	yes
ENSG00000196372	79754	ASB13	brown	no	no
ENSG00000138303	51008	ASCC1	turquoise	no	no
ENSG00000138138	84896	ATAD1	yellow	no	no
ENSG00000107669	11101	ATE1	black	no	no
ENSG00000165629	509	ATP5F1C	brown	no	no
ENSG00000173915	84833	ATP5MD	yellow	no	no
ENSG00000107518	26033	ATRNL1	green	no	no
ENSG00000119986	60370	AVPI1	brown	no	no
ENSG00000151929	9531	BAG3	yellow	no	no
ENSG00000214413	92482	BBIP1	blue	no	no
ENSG00000107949	56647	BCCIP	yellow	no	no
ENSG00000165626	222389	BEND7	blue	no	no
ENSG00000122870	80114	BICC1	pink	no	no
ENSG00000095585	29760	BLNK	brown	no	no
ENSG00000196072	282991	BLOC1S2	brown	no	no
ENSG00000168283	648	BMI1	yellow	no	no
ENSG00000107779	657	BMPR1A	blue	no	no
ENSG00000165733	9790	BMS1	turquoise	no	no
ENSG00000176171	664	BNIP3	turquoise	no	no
ENSG00000166275	119032	BORCS7	blue	no	no
ENSG00000095564	9044	BTAF1	turquoise	no	no
ENSG00000166167	8945	BTRC	brown	no	no
ENSG00000154473	9184	BUB3	turquoise	no	no
ENSG00000237489	387723	C10orf143	turquoise	no	no
ENSG00000178645	282966	C10orf53	green	no	yes
ENSG00000222047	414236	C10orf55	blue	no	no
ENSG00000179133	256815	C10orf67	greenyellow	no	yes
ENSG00000177354	118461	C10orf71	turquoise	no	no
ENSG00000165863	143379	C10orf82	blue	no	no
ENSG00000119965	80007	C10orf88	turquoise	no	no
ENSG00000154493	118611	C10orf90	turquoise	no	no
ENSG00000120055	79946	C10orf95	turquoise	no	no
ENSG00000165995	783	CACNB2	blue	no	no
ENSG00000151893	143384	CACUL1	blue	no	no
ENSG00000185933	255022	CALHM1	turquoise	no	no
ENSG00000138172	51063	CALHM2	brown	no	no
ENSG00000183049	57118	CAMK1D	blue	no	no
ENSG00000148660	818	CAMK2G	blue	no	no
ENSG00000165806	840	CASP7	brown	no	no
ENSG00000188649	387707	CC2D2B	yellow	no	no
ENSG00000060339	55749	CCAR1	brown	no	no
ENSG00000182645	374355	CCDC172	turquoise	no	no
ENSG00000165813	55088	CCDC186	turquoise	no	no
ENSG00000151468	83643	CCDC3	yellow	no	no
ENSG00000108091	8030	CCDC6	turquoise	no	no
ENSG00000216937	79741	CCDC7	green	no	no
ENSG00000107443	54619	CCNJ	yellow	no	no
ENSG00000108100	219771	CCNY	blue	no	no
ENSG00000107771	54462	CCSER2	turquoise	no	no
ENSG00000151465	8872	CDC123	yellow	yes	no
ENSG00000107736	64072	CDH23	brown	no	no
ENSG00000170312	983	CDK1	turquoise	no	no
ENSG00000185267	441549	CDNF	turquoise	no	no
ENSG00000048740	10659	CELF2	brown	no	no
ENSG00000138180	55165	CEP55	turquoise	no	no
ENSG00000197748	80217	CFAP43	turquoise	no	no
ENSG00000171811	54777	CFAP46	turquoise	no	no
ENSG00000156042	118491	CFAP70	turquoise	no	no
ENSG00000172586	118487	CHCHD1	yellow	no	no
ENSG00000182022	51363	CHST15	brown	no	no
ENSG00000122863	9469	CHST3	yellow	no	no
ENSG00000213341	1147	CHUK	turquoise	no	no
ENSG00000122873	55847	CISD1	brown	no	no
ENSG00000119946	26507	CNNM1	turquoise	no	no
ENSG00000148842	54805	CNNM2	purple	yes	no
ENSG00000197467	1305	COL13A1	yellow	no	no
ENSG00000065618	1308	COL17A1	turquoise	no	no
ENSG00000148444	23412	COMMD3	yellow	no	no
ENSG00000165644	118881	COMTD1	brown	no	no
ENSG00000014919	1355	COX15	blue	no	no
ENSG00000107864	22849	CPEB3	greenyellow	no	no
ENSG00000120054	1369	CPN1	turquoise	no	no
ENSG00000121898	119587	CPXM2	yellow	no	yes
ENSG00000095794	1390	CREM	brown	no	no
ENSG00000095713	55118	CRTAC1	yellow	no	no
ENSG00000169826	55454	CSGALNACT2	yellow	no	no
ENSG00000177613	23283	CSTF2T	yellow	no	no
ENSG00000175029	1488	CTBP2	yellow	no	no
ENSG00000183230	29119	CTNNA3	green	no	yes
ENSG00000107611	8029	CUBN	turquoise	no	no
ENSG00000107874	79004	CUEDC2	yellow	no	no
ENSG00000108094	8453	CUL2	turquoise	no	no
ENSG00000119929	51076	CUTC	yellow	no	no
ENSG00000138161	50624	CUZD1	turquoise	no	no
ENSG00000095485	55280	CWF19L1	blue	no	no
ENSG00000107562	6387	CXCL12	yellow	yes	no
ENSG00000148795	1586	CYP17A1	turquoise	yes	no
ENSG00000138109	1559	CYP2C9	green	no	no
ENSG00000130649	1571	CYP2E1	turquoise	no	no
ENSG00000198924	9937	DCLRE1A	green	no	no
ENSG00000152457	64421	DCLRE1C	tan	no	no
ENSG00000168209	54541	DDIT4	brown	no	no
ENSG00000165732	9188	DDX21	brown	no	no
ENSG00000107625	79009	DDX50	yellow	no	no
ENSG00000119979	404636	DENND10	blue	no	no
ENSG00000165507	11067	DEPP1	yellow	no	no
ENSG00000181192	55526	DHTKD1	blue	no	no
ENSG00000089876	55760	DHX32	brown	no	no
ENSG00000151240	22982	DIP2C	yellow	no	no
ENSG00000151208	9231	DLG5	turquoise	no	no
ENSG00000138346	1763	DNA2	green	no	no
ENSG00000148719	54788	DNAJB12	brown	no	no
ENSG00000136770	64215	DNAJC1	yellow	no	no
ENSG00000108176	56521	DNAJC12	blue	no	no
ENSG00000213551	23234	DNAJC9	yellow	no	no
ENSG00000107554	23268	DNMBP	blue	no	no
ENSG00000150760	1793	DOCK1	turquoise	no	no
ENSG00000166171	25911	DPCD	brown	no	no
ENSG00000165606	644168	DRGX	turquoise	no	no
ENSG00000138166	1847	DUSP5	brown	no	no
ENSG00000170788	143241	DYDC1	blue	no	no
ENSG00000133665	84332	DYDC2	turquoise	no	no
ENSG00000108001	253738	EBF3	turquoise	no	no
ENSG00000122882	11319	ECD	turquoise	no	no
ENSG00000134463	79746	ECHDC3	blue	no	no
ENSG00000127884	1892	ECHS1	yellow	no	no
ENSG00000107938	26098	EDRF1	blue	no	no
ENSG00000203791	399818	EEF1AKMT2	turquoise	no	no
ENSG00000122877	1959	EGR2	brown	no	no
ENSG00000107581	8661	EIF3A	yellow	no	no
ENSG00000148730	1979	EIF4EBP2	brown	no	no
ENSG00000253626	143244	EIF5AL1	yellow	no	no
ENSG00000170370	2018	EMX2	purple	no	no
ENSG00000151023	219670	ENKUR	turquoise	no	no
ENSG00000188316	387712	ENO4	turquoise	no	no
ENSG00000138185	953	ENTPD1	red	no	no
ENSG00000198018	57089	ENTPD7	turquoise	no	no
ENSG00000120616	80314	EPC1	turquoise	no	no
ENSG00000107566	10613	ERLIN1	brown	no	no
ENSG00000138190	54536	EXOC6	green	no	no
ENSG00000171311	51013	EXOSC1	turquoise	no	no
ENSG00000065809	83641	FAM107B	brown	no	no
ENSG00000148541	220965	FAM13C	green	no	no
ENSG00000138286	317662	FAM149B1	turquoise	no	no
ENSG00000148468	221061	FAM171A1	yellow	no	no
ENSG00000165669	63877	FAM204A	red	no	no
ENSG00000189319	9679	FAM53B	brown	no	no
ENSG00000203780	92565	FANK1	turquoise	no	no
ENSG00000026103	355	FAS	yellow	no	no
ENSG00000134452	84893	FBH1	brown	no	no
ENSG00000107872	79176	FBXL15	brown	no	no
ENSG00000107829	6468	FBXW4	turquoise	no	no
ENSG00000186188	338557	FFAR4	turquoise	no	no
ENSG00000107831	2253	FGF8	purple	no	no
ENSG00000174721	143282	FGFBP3	turquoise	no	no
ENSG00000066468	2263	FGFR2	blue	no	no
ENSG00000151553	57700	FAM160B1	yellow	no	no
ENSG00000148690	118924	FRA10AC1	green	no	no
ENSG00000181274	23401	FRAT2	brown	no	no
ENSG00000225899	441581	FRG2B	turquoise	no	no
ENSG00000151474	55691	FRMD4A	purple	no	no
ENSG00000170324	143162	FRMPD2	turquoise	no	no
ENSG00000148803	282969	FUOM	brown	no	no
ENSG00000196968	170384	FUT11	purple	no	no
ENSG00000177283	8325	FZD8	yellow	no	no
ENSG00000136750	2572	GAD2	turquoise	no	no
ENSG00000107485	2625	GATA3	turquoise	no	no
ENSG00000107862	8729	GBF1	brown	no	no
ENSG00000057608	2665	GDI2	brown	no	no
ENSG00000151892	2674	GFRA1	turquoise	no	no
ENSG00000165678	27069	GHITM	yellow	no	no
ENSG00000177291	219770	GJD4	turquoise	no	no
ENSG00000108010	10539	GLRX3	turquoise	no	no
ENSG00000148672	2746	GLUD1	brown	no	no
ENSG00000155265	401647	GOLGA7B	brown	no	no
ENSG00000120053	2805	GOT1	brown	no	no
ENSG00000119927	57678	GPAM	turquoise	no	no
ENSG00000151025	57512	GPR158	green	no	no
ENSG00000154478	2849	GPR26	turquoise	no	no
ENSG00000182771	2894	GRID1	turquoise	no	no
ENSG00000198873	2869	GRK5	magenta	no	no
ENSG00000148834	9446	GSTO1	brown	no	no
ENSG00000065621	119391	GSTO2	greenyellow	no	no
ENSG00000107937	23560	GTPBP4	turquoise	no	no
ENSG00000165996	9200	HACD1	blue	no	no
ENSG00000165338	143279	HECTD2	green	no	no
ENSG00000119969	3070	HELLS	blue	no	no
ENSG00000148634	26091	HERC4	red	no	no
ENSG00000152804	3087	HHEX	brown	no	no
ENSG00000166135	55662	HIF1AN	blue	no	no
ENSG00000156515	3098	HK1	brown	no	no
ENSG00000156510	80201	HKDC1	turquoise	no	no
ENSG00000169813	3185	HNRNPF	brown	no	no
ENSG00000096746	3189	HNRNPH3	yellow	no	no
ENSG00000241935	112817	HOGA1	blue	no	no
ENSG00000107521	3257	HPS1	brown	no	yes
ENSG00000166189	79803	HPS6	brown	no	no
ENSG00000172987	60495	HPSE2	turquoise	no	no
ENSG00000165868	259217	HSPA12A	brown	no	no
ENSG00000187522	51182	HSPA14	turquoise	no	no
ENSG00000148680	3363	HTR7	turquoise	no	no
ENSG00000166033	5654	HTRA1	yellow	yes	no
ENSG00000119912	3416	IDE	turquoise	no	no
ENSG00000067064	3422	IDI1	brown	no	no
ENSG00000185745	3434	IFIT1	brown	no	no
ENSG00000119922	3433	IFIT2	brown	no	no
ENSG00000119917	3437	IFIT3	blue	no	no
ENSG00000152778	24138	IFIT5	yellow	no	no
ENSG00000095574	64376	IKZF5	green	no	no
ENSG00000134470	3601	IL15RA	brown	no	no
ENSG00000134460	3559	IL2RA	blue	no	no
ENSG00000068383	3632	INPP5A	yellow	no	no
ENSG00000198825	22876	INPP5F	greenyellow	no	yes
ENSG00000188916	642938	INSYN2A	turquoise	no	no
ENSG00000151151	253430	IPMK	green	no	no
ENSG00000077943	8516	ITGA8	magenta	no	yes
ENSG00000150093	3688	ITGB1	yellow	no	yes
ENSG00000123243	80760	ITIH5	blue	no	no
ENSG00000148841	85450	ITPRIP	brown	no	no
ENSG00000188385	282973	JAKMIP3	turquoise	no	no
ENSG00000165757	57608	JCAD	turquoise	yes	no
ENSG00000171988	221037	JMJD1C	yellow	no	yes
ENSG00000156650	23522	KAT6B	turquoise	no	no
ENSG00000107821	81621	KAZALD1	yellow	no	no
ENSG00000156113	3778	KCNMA1	brown	no	no
ENSG00000120549	56243	KIAA1217	turquoise	no	no
ENSG00000138160	3832	KIF11	blue	no	no
ENSG00000138182	9585	KIF20B	green	no	no
ENSG00000170759	3799	KIF5B	yellow	no	no
ENSG00000198954	26128	KIFBP	yellow	no	no
ENSG00000151657	22944	KIN	blue	no	no
ENSG00000067082	1316	KLF6	brown	no	yes
ENSG00000227268	100144748	KLLN	blue	no	no
ENSG00000107929	23185	LARP4B	brown	no	no
ENSG00000196233	84458	LCOR	yellow	no	no
ENSG00000198728	8861	LDB1	brown	no	no
ENSG00000122367	11155	LDB3	blue	no	no
ENSG00000108231	9211	LGI1	turquoise	no	no
ENSG00000107902	64077	LHPP	yellow	no	no
ENSG00000107798	3988	LIPA	brown	yes	no
ENSG00000204022	142910	LIPJ	green	no	no
ENSG00000148655	83938	LRMDA	blue	no	no
ENSG00000165383	474354	LRRC18	turquoise	no	no
ENSG00000148814	80313	LRRC27	turquoise	no	no
ENSG00000198739	347731	LRRTM3	green	no	no
ENSG00000107816	84445	LZTS2	brown	no	no
ENSG00000099284	55506	MACROH2A2	brown	no	no
ENSG00000204740	340895	MALRD1	turquoise	no	no
ENSG00000107968	1326	MAP3K8	brown	no	no
ENSG00000107643	5599	MAPK8	turquoise	no	no
ENSG00000198060	54708	MARCHF5	yellow	no	no
ENSG00000165406	220972	MARCHF8	yellow	no	no
ENSG00000155254	83742	MARVELD1	yellow	no	no
ENSG00000120539	84930	MASTL	turquoise	no	no
ENSG00000165471	4153	MBL2	green	no	no
ENSG00000065328	55388	MCM10	turquoise	no	no
ENSG00000197771	79892	MCMBP	turquoise	no	no
ENSG00000156026	90550	MCU	turquoise	no	no
ENSG00000197889	644890	MEIG1	green	no	no
ENSG00000138111	79847	MFSD13A	turquoise	no	no
ENSG00000170430	4255	MGMT	yellow	no	no
ENSG00000107745	10367	MICU1	brown	no	no
ENSG00000148481	80013	MINDY3	yellow	no	no
ENSG00000107789	9562	MINPP1	brown	no	no
ENSG00000148773	4288	MKI67	brown	no	no
ENSG00000150051	283078	MKX	green	no	no
ENSG00000078403	8028	MLLT10	turquoise	no	no
ENSG00000173269	79812	MMRN2	yellow	no	no
ENSG00000155229	64210	MMS19	brown	no	no
ENSG00000171160	118812	MORN4	black	no	no
ENSG00000150054	143098	MPP7	turquoise	no	no
ENSG00000227877	100507027	MRLN	blue	no	no
ENSG00000148450	22921	MSRB2	yellow	no	no
ENSG00000166343	118490	MSS51	blue	no	no
ENSG00000148824	92170	MTG1	brown	no	no
ENSG00000107951	55149	MTPAP	blue	no	no
ENSG00000249860	100463289	MTRNR2L5	yellow	no	no
ENSG00000256892	100288485	MTRNR2L7	yellow	no	no
ENSG00000119950	4601	MXI1	yellow	no	no
ENSG00000095777	53904	MYO3A	turquoise	no	no
ENSG00000138119	26509	MYOF	yellow	no	no
ENSG00000177791	58529	MYOZ1	yellow	no	no
ENSG00000138347	84665	MYPN	turquoise	no	no
ENSG00000188613	340719	NANOS1	turquoise	no	no
ENSG00000166507	8509	NDST2	brown	no	no
ENSG00000166136	4714	NDUFB8	yellow	no	no
ENSG00000078114	10529	NEBL	turquoise	no	no
ENSG00000173848	10276	NET1	magenta	no	no
ENSG00000107954	9148	NEURL1	turquoise	no	no
ENSG00000077150	4791	NFKB2	blue	no	no
ENSG00000196865	374354	NHLRC2	blue	no	no
ENSG00000148826	84504	NKX6-2	yellow	no	no
ENSG00000152465	9397	NMT2	blue	no	no
ENSG00000173145	64318	NOC3L	brown	no	no
ENSG00000166197	9221	NOLC1	yellow	no	no
ENSG00000148734	64106	NPFFR1	blue	no	no
ENSG00000107833	10360	NPM3	brown	no	no
ENSG00000197893	4892	NRAP	turquoise	no	no
ENSG00000148572	29982	NRBF2	blue	no	no
ENSG00000185737	10718	NRG3	turquoise	no	no
ENSG00000099250	8829	NRP1	purple	no	no
ENSG00000107672	54780	NSMCE4A	turquoise	no	no
ENSG00000241058	221078	NSUN6	blue	no	no
ENSG00000076685	22978	NT5C2	blue	yes	no
ENSG00000165609	11164	NUDT5	brown	yes	no
ENSG00000214562	728130	NUTM2D	turquoise	no	no
ENSG00000065154	4942	OAT	yellow	no	no
ENSG00000169126	55130	ARMC4	turquoise	no	no
ENSG00000198408	10724	OGA	yellow	no	no
ENSG00000152463	55301	OLAH	turquoise	no	no
ENSG00000197430	93377	OPALIN	turquoise	no	no
ENSG00000123240	10133	OPTN	yellow	yes	no
ENSG00000165312	220213	OTUD1	brown	no	no
ENSG00000122884	5033	P4HA1	brown	no	no
ENSG00000107719	27143	PALD1	yellow	no	no
ENSG00000152782	53354	PANK1	blue	no	no
ENSG00000198682	9060	PAPSS2	brown	no	no
ENSG00000148498	56288	PARD3	magenta	no	no
ENSG00000227345	8505	PARG	green	no	no
ENSG00000075891	5076	PAX2	turquoise	no	no
ENSG00000108187	64081	PBLD	turquoise	no	no
ENSG00000166228	5092	PCBD1	yellow	no	no
ENSG00000150275	65217	PCDH15	green	no	no
ENSG00000180628	84333	PCGF5	turquoise	no	no
ENSG00000156374	84108	PCGF6	blue	no	no
ENSG00000148843	22984	PDCD11	brown	no	no
ENSG00000150593	27250	PDCD4	brown	no	no
ENSG00000095464	5146	PDE6C	green	no	no
ENSG00000107438	9124	PDLIM1	yellow	no	no
ENSG00000186862	79955	PDZD7	purple	no	no
ENSG00000165650	118987	PDZD8	blue	no	no
ENSG00000170525	5209	PFKFB3	brown	no	no
ENSG00000067057	5214	PFKP	yellow	no	no
ENSG00000171314	5223	PGAM1	yellow	no	no
ENSG00000107537	5264	PHYH	yellow	no	no
ENSG00000155252	55361	PI4K2A	brown	no	no
ENSG00000155629	118788	PIK3AP1	brown	no	no
ENSG00000150867	5305	PIP4K2A	yellow	no	no
ENSG00000107959	10531	PITRM1	brown	no	no
ENSG00000107593	9033	PKD2L1	brown	no	no
ENSG00000189129	219348	PLAC9	yellow	no	yes
ENSG00000122861	5328	PLAU	brown	no	no
ENSG00000138193	51196	PLCE1	blue	yes	no
ENSG00000107679	59338	PLEKHA1	turquoise	yes	no
ENSG00000148735	79949	PLEKHS1	green	no	no
ENSG00000120594	84898	PLXDC2	brown	no	no
ENSG00000187021	5407	PNLIPRP1	blue	no	no
ENSG00000166169	27343	POLL	blue	no	no
ENSG00000148606	11128	POLR3A	blue	no	no
ENSG00000180817	5464	PPA1	turquoise	no	no
ENSG00000108179	10105	PPIF	brown	no	no
ENSG00000119938	5507	PPP1R3C	magenta	no	no
ENSG00000175470	55844	PPP2R2D	turquoise	no	no
ENSG00000107758	5532	PPP3CB	yellow	no	no
ENSG00000148840	23082	PPRC1	brown	no	no
ENSG00000165828	118471	PRAP1	green	no	no
ENSG00000165672	10935	PRDX3	brown	no	no
ENSG00000180644	5551	PRF1	turquoise	no	no
ENSG00000065675	5588	PRKCQ	blue	no	no
ENSG00000185532	5592	PRKG1	magenta	no	no
ENSG00000119973	2834	PRLHR	turquoise	no	no
ENSG00000148426	254427	PROSER2	turquoise	no	no
ENSG00000165630	8559	PRPF18	brown	no	no
ENSG00000099256	56952	PRTFDC1	turquoise	no	no
ENSG00000122378	84293	PRXL2A	blue	no	no
ENSG00000197746	5660	PSAP	brown	no	yes
ENSG00000179988	118672	PSTK	turquoise	no	no
ENSG00000171862	5728	PTEN	pink	no	no
ENSG00000165983	9317	PTER	yellow	no	no
ENSG00000204179	26095	PTPN20	green	no	no
ENSG00000132334	5791	PTPRE	purple	no	no
ENSG00000171813	170394	PWWP2B	brown	no	no
ENSG00000119943	84795	PYROXD2	yellow	no	no
ENSG00000166024	27291	R3HCC1L	yellow	yes	no
ENSG00000107560	22841	RAB11FIP2	yellow	no	no
ENSG00000099246	22931	RAB18	yellow	no	no
ENSG00000198915	221002	RASGEF1A	turquoise	no	no
ENSG00000107551	83937	RASSF4	brown	no	no
ENSG00000134453	84991	RBM17	yellow	no	no
ENSG00000203867	282996	RBM20	blue	no	no
ENSG00000138207	5950	RBP4	brown	no	no
ENSG00000165476	221035	REEP3	blue	no	no
ENSG00000148604	5995	RGR	green	no	no
ENSG00000148908	6001	RGS10	brown	no	no
ENSG00000072422	9886	RHOBTB1	yellow	no	no
ENSG00000184719	55328	RNLS	green	no	no
ENSG00000235376	729020	RPEL1	turquoise	no	no
ENSG00000148688	10556	RPP30	blue	no	no
ENSG00000152464	10557	RPP38	turquoise	no	no
ENSG00000052749	23223	RRP12	blue	no	no
ENSG00000148484	6251	RSU1	yellow	no	no
ENSG00000182010	219790	RTKN2	green	no	no
ENSG00000204130	55680	RUFY2	greenyellow	no	yes
ENSG00000156671	142891	SAMD8	blue	no	no
ENSG00000079332	56681	SAR1A	purple	no	no
ENSG00000214279	619207	SCART1	green	no	no
ENSG00000099194	6319	SCD	brown	no	no
ENSG00000107651	11196	SEC23IP	blue	no	no
ENSG00000176986	9632	SEC24C	brown	no	no
ENSG00000075826	25956	SEC31B	blue	no	no
ENSG00000065665	55176	SEC61A2	yellow	no	no
ENSG00000086475	22929	SEPHS1	turquoise	no	no
ENSG00000198879	57713	SFMBT2	turquoise	no	no
ENSG00000156384	119392	SFR1	turquoise	no	no
ENSG00000156398	118980	SFXN2	blue	no	no
ENSG00000107819	81855	SFXN3	brown	no	no
ENSG00000183605	119559	SFXN4	brown	no	no
ENSG00000198964	259230	SGMS1	brown	no	no
ENSG00000166224	8879	SGPL1	blue	no	no
ENSG00000178217	387694	SH2D4B	turquoise	no	no
ENSG00000107957	9644	SH3PXD2A	brown	yes	no
ENSG00000122376	54537	SHLD2	brown	no	no
ENSG00000108061	8036	SHOC2	yellow	no	no
ENSG00000187164	57698	SHTN1	brown	no	no
ENSG00000096717	23411	SIRT1	yellow	no	no
ENSG00000180592	387640	SKIDA1	blue	no	no
ENSG00000152779	387700	SLC16A12	blue	no	no
ENSG00000165449	220963	SLC16A9	green	no	no
ENSG00000165646	6571	SLC18A2	turquoise	no	no
ENSG00000122912	8034	SLC25A16	blue	no	no
ENSG00000155287	81894	SLC25A28	yellow	no	no
ENSG00000198246	55315	SLC29A3	brown	no	no
ENSG00000176273	159371	SLC35G1	green	no	yes
ENSG00000148482	221074	SLC39A12	turquoise	no	no
ENSG00000119906	55719	SLF2	turquoise	no	no
ENSG00000187122	6585	SLIT1	turquoise	no	no
ENSG00000065613	9748	SLK	yellow	no	no
ENSG00000108055	9126	SMC3	yellow	no	no
ENSG00000119953	10285	SMNDC1	yellow	no	no
ENSG00000173267	6623	SNCG	yellow	no	no
ENSG00000095637	10580	SORBS1	magenta	no	no
ENSG00000108018	114815	SORCS1	turquoise	no	no
ENSG00000156395	22986	SORCS3	turquoise	no	no
ENSG00000077327	9576	SPAG6	green	no	no
ENSG00000107742	9806	SPOCK2	brown	no	no
ENSG00000122862	5552	SRGN	brown	no	no
ENSG00000148488	338596	ST8SIA6	turquoise	no	no
ENSG00000136738	8027	STAM	brown	no	no
ENSG00000138134	57559	STAMBPL1	blue	no	no
ENSG00000165752	282974	STK32C	brown	no	no
ENSG00000107960	79991	STN1	brown	yes	no
ENSG00000165730	219736	STOX1	turquoise	no	no
ENSG00000107882	51684	SUFU	brown	no	no
ENSG00000156502	6832	SUPV3L1	turquoise	no	no
ENSG00000152455	79723	SUV39H2	turquoise	no	no
ENSG00000197321	6840	SVIL	magenta	no	no
ENSG00000166317	79933	SYNPO2L	blue	no	no
ENSG00000204176	83849	SYT15	blue	no	no
ENSG00000138162	10579	TACC2	green	no	no
ENSG00000075073	6865	TACR2	green	no	no
ENSG00000165632	83860	TAF3	yellow	no	no
ENSG00000148835	6877	TAF5	turquoise	no	no
ENSG00000108021	54906	TASOR2	turquoise	no	no
ENSG00000108239	23232	TBC1D12	turquoise	no	no
ENSG00000176769	256536	TCERG1L	blue	no	no
ENSG00000148737	6934	TCF7L2	yellow	no	no
[truncated: 14,025 more rows]

## Sheet: 6. GOEnrichment females
Column1	Column2	Column3	Column4	Column5	Column6	Column7	Column8	Column10	Column11	Column12	Column13	Column14	Column15
Module	Module Size	Background Module Size	Rank	enrichment P-value	Bonferoni P-value	Number Module Genes In Term	Fraction Of Background Module Size	Fraction Of Background Term Size	Background Term Size	Term ID	Term Ontology	Term Name	Term Definition
black	170	168	1	1.0896121262681e-13	199922	33	0.196428571428571	625	GO:0097435	BP	supramolecular fiber organization	A process that is carried out at the cellular level which results in the assembly, arrangement of constituent parts, or disassembly of a supramolecular fiber, a polymer consisting of an indefinite number of protein or protein complex subunits that have polymerised to form a fiber-shaped structure.
black	170	168	2	4.51361283282424e-13	8.28157682566591e-09	26	0.154761904761905	396	GO:0005198	MF	structural molecule activity	The action of a molecule that contributes to the structural integrity of a complex or its assembly within or outside a cell.
black	170	168	3	1.74473170956859e-12	3.20123374071645e-08	24	0.142857142857143	352	GO:0003012	BP	muscle system process	A organ system process carried out at the level of a muscle. Muscle tissue is composed of contractile cells or fibers.
black	170	168	4	6.86699497249553e-12	1.25995623755348e-07	21	0.125	278	GO:0006936	BP	muscle contraction	A process in which force is generated within muscle tissue, resulting in a change in muscle geometry. Force generation involves a chemo-mechanical energy conversion step that is carried out by the actin/myosin complex activity, which generates force through ATP hydrolysis.
black	170	168	5	7.16415372286416e-12	1.31447892507112e-07	18	0.107142857142857	193	GO:0043292	CC	contractile fiber	Fibers, composed of actin, myosin, and associated proteins, found in cells of smooth or striated muscle.
black	170	168	6	4.88170433448098e-11	8.9569511129057e-07	32	0.19047619047619	737	GO:0099512	CC	supramolecular fiber	A polymer consisting of an indefinite number of protein or protein complex subunits that have polymerised to form a fiber-shaped structure.
black	170	168	7	1.94986575523081e-10	3.5776136876975e-06	30	0.178571428571429	688	GO:0030029	BP	actin filament-based process	Any cellular process that depends upon or alters the actin cytoskeleton, that part of the cytoskeleton comprising actin filaments and their associated proteins.
black	170	168	8	2.93165923753086e-10	5.37900836902162e-06	16	0.0952380952380952	183	GO:0030016	CC	myofibril	The contractile element of skeletal and cardiac muscle; a long, highly organized bundle of actin, myosin, and other proteins that contracts by a sliding filament mechanism.
black	170	168	9	1.28884150153666e-09	2.36476638701946e-05	27	0.160714285714286	610	GO:0030036	BP	actin cytoskeleton organization	A process that is carried out at the cellular level which results in the assembly, arrangement of constituent parts, or disassembly of cytoskeletal structures comprising actin filaments and their associated proteins.
black	170	168	10	1.44838275835493e-09	2.65749268502962e-05	92	0.547619047619048	4770	GO:0048856	BP	anatomical structure development	The biological process whose specific outcome is the progression of an anatomical structure from an initial condition to its mature state. This process begins with the formation of the structure and ends with the mature structure, whatever form that may be including its natural destruction. An anatomical structure is any biological entity that occupies space and is distinguished from its surround…
black	170	168	11	2.37334968099517e-09	4.35462199468995e-05	25	0.148809523809524	541	GO:0061061	BP	muscle structure development	The progression of a muscle structure over time, from its formation to its mature state. Muscle structures are contractile cells, tissues or organs that are found in multicellular organisms.
black	170	168	12	2.57316486885833e-09	4.72124290138126e-05	21	0.125	383	GO:0003779	MF	actin binding	Interacting selectively and non-covalently with monomeric or multimeric forms of actin, including actin filaments.
black	170	168	13	2.64252136716551e-09	4.84849820447527e-05	65	0.386904761904762	2824	GO:0048513	BP	animal organ development	Development of a tissue or tissues that work together to perform a specific function or functions. Development pertains to the process whose specific outcome is the progression of a structure over time, from its formation to the mature structure. Organs are commonly observed as visibly distinct structures, but may also exist as loosely associated clusters of cells that work together to perform a …
black	170	168	14	2.80552192798019e-09	5.14757163345806e-05	57	0.339285714285714	2298	GO:0009653	BP	anatomical structure morphogenesis	The process in which anatomical structures are generated and organized. Morphogenesis pertains to the creation of form.
black	170	168	15	4.05276388568245e-09	7.43601117745016e-05	19	0.113095238095238	319	GO:0031012	CC	extracellular matrix	A structure lying external to one or more cells, which provides structural support, biochemical or biomechanical cues for cells or tissues.
black	170	168	16	9.01693558891871e-09	0.00016544273418548	95	0.56547619047619	5170	GO:0032502	BP	developmental process	A biological process whose specific outcome is the progression of an integrated living unit: an anatomical structure (which may be a subcellular structure, cell, tissue, or organ), or organism over time from an initial condition to a later condition.
black	170	168	17	9.91511766852152e-09	0.000181922578982033	13	0.0773809523809524	144	GO:0005201	MF	extracellular matrix structural constituent	The action of a molecule that contributes to the structural integrity of the extracellular matrix.
black	170	168	18	1.28297181484904e-08	0.000235399668588501	31	0.18452380952381	872	GO:0008092	MF	cytoskeletal protein binding	Interacting selectively and non-covalently with any protein component of any cytoskeleton (actin, microtubule, or intermediate filament cytoskeleton).
black	170	168	19	2.00719157646552e-08	0.000368279510449893	84	0.5	4366	GO:0007275	BP	multicellular organism development	The biological process whose specific outcome is the progression of a multicellular organism over time from an initial condition (e.g. a zygote or a young adult) to a later condition (e.g. a multicellular animal or an aged adult).
black	170	168	20	3.04604710207374e-08	0.00055888872228849	21	0.125	441	GO:0015629	CC	actin cytoskeleton	The part of the cytoskeleton (the internal framework of a cell) composed of actin and associated proteins. Includes actin cytoskeleton-associated complexes.
black	170	168	21	3.12613624435908e-08	0.000573583478115003	18	0.107142857142857	324	GO:1902903	BP	regulation of supramolecular fiber organization	NA
black	170	168	22	5.47063827862418e-08	0.00100375271136196	13	0.0773809523809524	166	GO:0030017	CC	sarcomere	The repeating unit of a myofibril in a muscle cell, composed of an array of overlapping thick and thin filaments between two adjacent Z discs.
black	170	168	23	7.25974737264168e-08	0.0013320184479323	14	0.0833333333333333	201	GO:0062023	CC	collagen-containing extracellular matrix	An extracellular matrix consisting mainly of proteins (especially collagen) and glycosaminoglycans (mostly as proteoglycans) that provides not only essential physical scaffolding for the cellular constituents but can also initiate crucial biochemical and biomechanical cues required for tissue morphogenesis, differentiation and homeostasis. The components are secreted by cells in the vicinity and …
black	170	168	24	8.25101936909825e-08	0.00151389703384215	9	0.0535714285714286	69	GO:0032432	CC	actin filament bundle	An assembly of actin filaments that are on the same axis but may be oriented with the same or opposite polarities and may be packed with different levels of tightness.
black	170	168	25	1.65001330385826e-07	0.00302744440991914	16	0.0952380952380952	285	GO:0007178	BP	transmembrane receptor protein serine/threonine kinase signaling pathway	A series of molecular signals initiated by the binding of an extracellular ligand to a receptor on the surface of the target cell where the receptor possesses serine/threonine kinase activity, and ending with regulation of a downstream cellular process, e.g. transcription.
black	170	168	26	1.90923717891885e-07	0.00350306837588031	35	0.208333333333333	1202	GO:0007010	BP	cytoskeleton organization	A process that is carried out at the cellular level which results in the assembly, arrangement of constituent parts, or disassembly of cytoskeletal structures.
black	170	168	27	2.08950202450135e-07	0.00383381831455508	17	0.101190476190476	328	GO:0060537	BP	muscle tissue development	The progression of muscle tissue over time, from its initial formation to its mature state. Muscle tissue is a contractile tissue made up of actin and myosin fibers.
black	170	168	28	2.98266394359537e-07	0.00547259180370879	19	0.113095238095238	418	GO:0008015	BP	blood circulation	The flow of blood through the body of an animal, enabling the transport of nutrients to the tissues and the removal of waste products.
black	170	168	29	3.0447349974447e-07	0.00558647977331154	18	0.107142857142857	377	GO:0007015	BP	actin filament organization	A process that is carried out at the cellular level which results in the assembly, arrangement of constituent parts, or disassembly of cytoskeletal structures comprising actin filaments. Includes processes that control the spatial distribution of actin filaments, such as organizing filaments into meshworks, bundles, or other structures, as by cross-linking.
black	170	168	30	1.00450300776025e-06	0.0184306211863852	40	0.238095238095238	1590	GO:0009888	BP	tissue development	The process whose specific outcome is the progression of a tissue over time, from its formation to the mature structure.
turquoise	3407	3361	1	1.04721051767873e-42	1.92142185783693e-38	2426	0.721808985421006	9184	GO:0043231	CC	intracellular membrane-bounded organelle	Organized structure of distinctive morphology and function, bounded by a single or double lipid bilayer membrane and occurring within the cell. Includes the nucleus, mitochondria, plastids, vacuoles, and vesicles. Excludes the plasma membrane.
turquoise	3407	3361	2	6.17341591535256e-38	1.13269835214889e-33	2980	0.886640880690271	12002	GO:0005622	CC	intracellular	The living contents of a cell; the matter contained within (but not including) the plasma membrane, usually taken to exclude large vacuoles and masses of secretory or ingested material. In eukaryotes it includes the nucleus and cytoplasm.
turquoise	3407	3361	3	5.11481174107283e-36	9.38465658252043e-32	2806	0.834870574233859	11145	GO:0005515	MF	protein binding	Interacting selectively and non-covalently with any protein or protein complex (a complex of two or more proteins that may include other nonprotein molecules).
turquoise	3407	3361	4	2.09823683879349e-34	3.8498449518183e-30	2572	0.765248437964891	10036	GO:0043227	CC	membrane-bounded organelle	Organized structure of distinctive morphology and function, bounded by a single or double lipid bilayer membrane. Includes the nucleus, mitochondria, plastids, vacuoles, and vesicles. Excludes the plasma membrane.
turquoise	3407	3361	5	3.13366804925797e-31	5.74965413677852e-27	300	0.0892591490627789	719	GO:0016071	BP	mRNA metabolic process	The chemical reactions and pathways involving mRNA, messenger RNA, which is responsible for carrying the coded genetic 'message', transcribed from DNA, to sites of protein assembly at the ribosomes.
turquoise	3407	3361	6	2.61712305092956e-30	4.80189737384556e-26	1074	0.319547753644749	3594	GO:0005654	CC	nucleoplasm	That part of the nuclear content other than the chromosomes or the nucleolus.
turquoise	3407	3361	7	3.8112933526415e-29	6.99296104342663e-25	199	0.05920856887831	421	GO:0008380	BP	RNA splicing	The process of removing sections of the primary RNA transcript to remove sequences not present in the mature form of the RNA and joining the remaining sections to form the mature form of the RNA.
turquoise	3407	3361	8	1.39850371012999e-28	2.5659746073465e-24	2660	0.791431121689973	10580	GO:0043229	CC	intracellular organelle	Organized structure of distinctive morphology and function, occurring within the cell. Includes the nucleus, mitochondria, plastids, vacuoles, vesicles, ribosomes and the cytoskeleton. Excludes the plasma membrane.
turquoise	3407	3361	9	1.42975254938248e-28	2.62330997760697e-24	1253	0.37280571258554	4353	GO:0032991	CC	protein-containing complex	A stable assembly of two or more macromolecules, i.e. proteins, nucleic acids, carbohydrates or lipids, in which at least one component is a protein and the constituent parts function together.
turquoise	3407	3361	10	2.72144544674208e-28	4.99330810568237e-24	1708	0.508182088664088	6273	GO:0005634	CC	nucleus	A membrane-bounded organelle of eukaryotic cells in which chromosomes are housed and replicated. In most cells, the nucleus contains all of the cell's chromosomes except the organellar chromosomes, and is the site of RNA synthesis and processing. In some species, or in specialized cell types, RNA metabolism or DNA replication may be absent.
turquoise	3407	3361	11	2.39488268472777e-26	4.39413074993852e-22	213	0.063373995834573	481	GO:0006397	BP	mRNA processing	Any process involved in the conversion of a primary mRNA transcript into one or more mature mRNA(s) prior to translation into polypeptide.
turquoise	3407	3361	12	3.35090565492569e-26	6.14824169565766e-22	213	0.063373995834573	482	GO:1990904	CC	ribonucleoprotein complex	NA
turquoise	3407	3361	13	3.73317495686204e-26	6.84962941085046e-22	162	0.0481999404939006	330	GO:0000398	BP	mRNA splicing, via spliceosome	The joining together of exons from one or more primary transcripts of messenger RNA (mRNA) and the excision of intron sequences, via a spliceosomal mechanism, so that mRNA consisting only of the joined exons is produced.
turquoise	3407	3361	14	3.92924923257877e-26	7.20938649193553e-22	163	0.0484974709907766	333	GO:0000375	BP	RNA splicing, via transesterification reactions	Splicing of RNA via a series of two transesterification reactions.
turquoise	3407	3361	15	4.35008396254905e-26	7.98153405448499e-22	446	0.132698601606665	1266	GO:1902494	CC	catalytic complex	NA
turquoise	3407	3361	16	5.3847498177437e-26	9.87993896559615e-22	2291	0.681642368342755	8913	GO:0044237	BP	cellular metabolic process	The chemical reactions and pathways by which individual cells transform chemical substances.
turquoise	3407	3361	17	4.96006353549792e-25	9.10072457493159e-21	322	0.0958048199940494	846	GO:0006396	BP	RNA processing	Any process involved in the conversion of one or more primary RNA transcripts into one or more mature RNA molecules.
turquoise	3407	3361	18	2.16473981173765e-24	3.97186460657625e-20	326	0.0969949419815531	866	GO:0003723	MF	RNA binding	Interacting selectively and non-covalently with an RNA molecule or a portion thereof.
turquoise	3407	3361	19	1.21559629079787e-23	2.23037607435593e-19	2443	0.726867003867896	9671	GO:0005737	CC	cytoplasm	All of the contents of a cell excluding the plasma membrane and nucleus, but including other subcellular structures.
turquoise	3407	3361	20	3.30139072843811e-23	6.05739170853825e-19	1218	0.362392145194882	4324	GO:0031981	CC	nuclear lumen	The volume enclosed by the nuclear inner membrane.
turquoise	3407	3361	21	4.64427718025022e-23	8.52131977032311e-19	1266	0.376673609044927	4526	GO:0005829	CC	cytosol	The part of the cytoplasm that does not contain organelles but which does contain other particulate matter, such as protein complexes.
turquoise	3407	3361	22	9.62945871744664e-21	1.76681308547711e-16	2403	0.714965783992859	9561	GO:0008152	BP	metabolic process	The chemical reactions and pathways, including anabolism and catabolism, by which living organisms transform chemical substances. Metabolic processes typically transform small molecules, but also include macromolecular processes such as DNA repair and replication, and protein synthesis and degradation.
turquoise	3407	3361	23	2.18950040483146e-19	4.01729534278477e-15	1433	0.426361202023207	5318	GO:0034641	BP	cellular nitrogen compound metabolic process	The chemical reactions and pathways involving various organic and inorganic nitrogenous compounds, as carried out by individual cells.
turquoise	3407	3361	24	2.87506100359544e-19	5.27516192939691e-15	2099	0.624516512942577	8222	GO:0006807	BP	nitrogen compound metabolic process	The chemical reactions and pathways involving organic or inorganic compounds that contain nitrogen.
turquoise	3407	3361	25	1.02501627673427e-18	1.88069986455204e-14	2012	0.598631359714371	7850	GO:0043170	BP	macromolecule metabolic process	The chemical reactions and pathways involving macromolecules, any molecule of high relative molecular mass, the structure of which essentially comprises the multiple repetition of units derived, actually or conceptually, from molecules of low relative molecular mass.
turquoise	3407	3361	26	2.33520608117077e-17	4.28463611773212e-13	481	0.143112168997322	1518	GO:0046907	BP	intracellular transport	The directed movement of substances within a cell.
turquoise	3407	3361	27	2.39928254569677e-17	4.40220361484444e-13	94	0.0279678667063374	183	GO:0005681	CC	spliceosomal complex	Any of a series of ribonucleoprotein complexes that contain snRNA(s) and small nuclear ribonucleoproteins (snRNPs), and are formed sequentially during the spliceosomal splicing of one or more substrate RNAs, and which also contain the RNA substrate(s) from the initial target RNAs of splicing, the splicing intermediate RNA(s), to the final RNA products. During cis-splicing, the initial target RNA …
turquoise	3407	3361	28	2.43121071741491e-17	4.46078542431287e-13	1293	0.384706932460577	4783	GO:0006139	BP	nucleobase-containing compound metabolic process	Any cellular metabolic process involving nucleobases, nucleosides, nucleotides and nucleic acids.
turquoise	3407	3361	29	2.59925155591432e-17	4.76910675479159e-13	1289	0.383516810473074	4767	GO:0010467	BP	gene expression	The process in which a gene's sequence is converted into a mature gene product or products (proteins or RNA). This includes the production of an RNA transcript as well as any processing to produce a mature RNA product or an mRNA or circRNA (for protein-coding genes) and the translation of that mRNA or circRNA into protein. Protein maturation is included when required to form an active form of a p…
turquoise	3407	3361	30	1.0074272044782e-16	1.8484274347766e-12	1075	0.319845284141624	3892	GO:0016070	BP	RNA metabolic process	The cellular chemical reactions and pathways involving RNA, ribonucleic acid, one of the two main type of nucleic acid, consisting of a long, unbranched macromolecule formed from ribonucleotides joined in 3',5'-phosphodiester linkage.
brown	1744	1721	1	0.000185165255169172	1	4	0.00232423009877978	4	GO:0071042	BP	nuclear polyadenylation-dependent mRNA catabolic process	The chemical reactions and pathways occurring in the nucleus and resulting in the breakdown of a messenger RNA (mRNA) molecule, initiated by the enzymatic addition of a sequence of adenylyl residues (polyadenylation) at the 3' end the target mRNA.
brown	1744	1721	2	0.000907905704228319	1	12	0.00697269029633934	38	GO:0030119	CC	AP-type membrane coat adaptor complex	Any of several heterotetrameric complexes that link clathrin (or another coat-forming molecule, as hypothesized for AP-3 and AP-4) to a membrane surface; they are found on coated pits and coated vesicles, and mediate sorting of cargo proteins into vesicles. Each AP complex contains two large (a beta and one of either an alpha, gamma, delta, or epsilon) subunits (110-130 kDa), a medium (mu) subuni…
brown	1744	1721	3	0.00116999841214218	1	8	0.00464846019755956	20	GO:0002717	BP	positive regulation of natural killer cell mediated immunity	Any process that activates or increases the frequency, rate, or extent of natural killer cell mediated immunity.
brown	1744	1721	4	0.00124023243531696	1	6	0.00348634514816967	12	GO:0106074	BP	aminoacyl-tRNA metabolism involved in translational fidelity	Any process which detects an amino-acid acetylated tRNA is charged with the correct amino acid, or removes incorrect amino acids from a charged tRNA. This process can be performed by tRNA synthases, or by subsequent reactions after tRNA aminoacylation.
brown	1744	1721	5	0.00124023243531696	1	6	0.00348634514816967	12	GO:0002161	MF	aminoacyl-tRNA editing activity	The hydrolysis of an incorrectly aminoacylated tRNA.
brown	1744	1721	6	0.00153953412430766	1	11	0.00639163277164439	35	GO:0002715	BP	regulation of natural killer cell mediated immunity	Any process that modulates the frequency, rate, or extent of natural killer cell mediated immunity.
brown	1744	1721	7	0.00158856268680933	1	3	0.00174317257408483	3	GO:0034473	BP	U1 snRNA 3'-end processing	Any process involved in forming the mature 3' end of a U1 snRNA molecule.
brown	1744	1721	8	0.00158856268680933	1	3	0.00174317257408483	3	GO:0034476	BP	U5 snRNA 3'-end processing	Any process involved in forming the mature 3' end of a U5 snRNA molecule.
brown	1744	1721	9	0.00158856268680933	1	3	0.00174317257408483	3	GO:0030895	CC	apolipoprotein B mRNA editing enzyme complex	Protein complex that mediates editing of the mRNA encoding apolipoprotein B; catalyzes the deamination of C to U (residue 6666 in the human mRNA). Contains a catalytic subunit, APOBEC-1, and other proteins (e.g. human ASP; rat ASP and KSRP).
brown	1744	1721	10	0.00181051341197919	1	5	0.00290528762347472	9	GO:0033314	BP	mitotic DNA replication checkpoint	A cell cycle checkpoint that acts during a mitotic cell cycle and prevents the initiation of mitosis until DNA replication is complete, thereby ensuring that progeny inherit a full complement of the genome.
brown	1744	1721	11	0.00228483142762623	1	1126	0.654270772806508	9184	GO:0043231	CC	intracellular membrane-bounded organelle	Organized structure of distinctive morphology and function, bounded by a single or double lipid bilayer membrane and occurring within the cell. Includes the nucleus, mitochondria, plastids, vacuoles, and vesicles. Excludes the plasma membrane.
brown	1744	1721	12	0.00228486867084871	1	4	0.00232423009877978	6	GO:0033085	BP	negative regulation of T cell differentiation in thymus	Any process that stops, prevents, or reduces the frequency, rate or extent of T cell differentiation in the thymus.
brown	1744	1721	13	0.00228486867084871	1	4	0.00232423009877978	6	GO:0036128	CC	CatSper complex	A sperm-specific voltage-gated calcium channel that controls the intracellular calcium ion concentration and, thereby, the swimming behavior of sperm. Consists of a heteromeric tetramer surrounding a calcium ion- selective pore. May also contain additional auxiliary subunits.
brown	1744	1721	14	0.00258653504511154	1	39	0.0226612434631028	212	GO:0051607	BP	defense response to virus	Reactions triggered in response to the presence of a virus that act to protect the cell or organism.
brown	1744	1721	15	0.00261834383623963	1	10	0.00581057524694945	32	GO:0042269	BP	regulation of natural killer cell mediated cytotoxicity	Any process that modulates the frequency, rate, or extent of natural killer cell mediated cytotoxicity.
brown	1744	1721	16	0.00282780259647553	1	57	0.0331202789076119	339	GO:0060271	BP	cilium assembly	The assembly of a cilium, a specialized eukaryotic organelle that consists of a filiform extrusion of the cell surface. Each cilium is bounded by an extrusion of the cytoplasmic membrane, and contains a regular longitudinal array of microtubules, anchored basally in a centriole.
brown	1744	1721	17	0.00286960652650637	1	1222	0.710052295177223	10036	GO:0043227	CC	membrane-bounded organelle	Organized structure of distinctive morphology and function, bounded by a single or double lipid bilayer membrane. Includes the nucleus, mitochondria, plastids, vacuoles, and vesicles. Excludes the plasma membrane.
brown	1744	1721	18	0.00288960642104312	1	7	0.00406740267286461	18	GO:0002418	BP	immune response to tumor cell	An immune system process that functions in the response of an organism to a tumor cell.
brown	1744	1721	19	0.00288960642104312	1	7	0.00406740267286461	18	GO:0031468	BP	nuclear envelope reassembly	The reformation of the nuclear envelope following its breakdown in the context of a normal process.
brown	1744	1721	20	0.00288960642104312	1	7	0.00406740267286461	18	GO:0045954	BP	positive regulation of natural killer cell mediated cytotoxicity	Any process that activates or increases the frequency, rate or extent of natural killer cell mediated cytotoxicity.
brown	1744	1721	21	0.00293337705740647	1	14	0.00813480534572923	54	GO:0001910	BP	regulation of leukocyte mediated cytotoxicity	Any process that modulates the frequency, rate, or extent of leukocyte mediated cytotoxicity.
brown	1744	1721	22	0.00384831206575731	1	37	0.021499128413713	203	GO:1902749	BP	regulation of cell cycle G2/M phase transition	NA
brown	1744	1721	23	0.00445861179379623	1	8	0.00464846019755956	24	GO:0000466	BP	maturation of 5.8S rRNA from tricistronic rRNA transcript (SSU-rRNA, 5.8S rRNA, LSU-rRNA)	Any process involved in the maturation of an rRNA molecule originally produced as part of a tricistronic rRNA transcript that contained the Small SubUnit (SSU) rRNA, the 5.8S rRNA, and the Large SubUnit (LSU) rRNA, in that order, from 5' to 3' along the primary transcript.
brown	1744	1721	24	0.00449267848964143	1	398	0.231260894828588	3048	GO:0031090	CC	organelle membrane	A membrane that is one of the two lipid bilayers of an organelle envelope or the outermost membrane of single membrane bound organelle.
brown	1744	1721	25	0.00483871755219917	1	4	0.00232423009877978	7	GO:0034214	BP	protein hexamerization	The formation of a protein hexamer, a macromolecular structure consisting of six noncovalently associated identical or nonidentical subunits.
brown	1744	1721	26	0.00483871755219917	1	4	0.00232423009877978	7	GO:0008172	MF	S-methyltransferase activity	Catalysis of the transfer of a methyl group to the sulfur atom of an acceptor molecule.
brown	1744	1721	27	0.00487069907465743	1	125	0.0726321905868681	859	GO:0098542	BP	defense response to other organism	Reactions triggered in response to the presence of another organism that act to protect the cell or organism from damage caused by that organism.
brown	1744	1721	28	0.00488968316981225	1	19	0.011040092969204	87	GO:0010972	BP	negative regulation of G2/M transition of mitotic cell cycle	Any signalling pathway that decreases or inhibits the activity of a cell cycle cyclin-dependent protein kinase to modulate the switch from G2 phase to M phase of the mitotic cell cycle.
brown	1744	1721	29	0.00493305751428401	1	11	0.00639163277164439	40	GO:0000266	BP	mitochondrial fission	The division of a mitochondrion within a cell to form two or more separate mitochondrial compartments.
brown	1744	1721	30	0.00538031970401403	1	10	0.00581057524694945	35	GO:0042407	BP	cristae formation	The assembly of cristae, the inwards folds of the inner mitochondrial membrane.
cyan	51	50	1	0.000728110788917503	1	2	0.04	12	GO:0005736	CC	RNA polymerase I complex	RNA polymerase I, one of three nuclear DNA-directed RNA polymerases found in all eukaryotes, is a multisubunit complex; typically it produces rRNAs. Two large subunits comprise the most conserved portion including the catalytic site and share similarity with other eukaryotic and bacterial multisubunit RNA polymerases. The remainder of the complex is composed of smaller subunits (generally ten or …
cyan	51	50	2	0.00115084852670188	1	2	0.04	15	GO:0000900	MF	translation repressor activity, mRNA regulatory element binding	Antagonizes the ribosome-mediated translation of mRNA into a polypeptide via direct binding (through a selective and non-covalent interaction) to nucleic acid.
cyan	51	50	3	0.00166608645152504	1	2	0.04	18	GO:0005666	CC	RNA polymerase III complex	RNA polymerase III, one of three nuclear DNA-directed RNA polymerases found in all eukaryotes, is a multisubunit complex; typically it produces 5S rRNA, tRNAs and some of the small nuclear RNAs. Two large subunits comprise the most conserved portion including the catalytic site and share similarity with other eukaryotic and bacterial multisubunit RNA polymerases. The remainder of the complex is c…
cyan	51	50	4	0.00296671186294382	1	2	0.04	24	GO:0051354	BP	negative regulation of oxidoreductase activity	Any process that stops or reduces the rate of oxidoreductase activity, the catalysis of an oxidation-reduction (redox) reaction, a reversible chemical reaction in which the oxidation state of an atom or atoms within a molecule is altered.
cyan	51	50	5	0.00321772047700855	1	2	0.04	25	GO:0006362	BP	transcription elongation from RNA polymerase I promoter	The extension of an RNA molecule after transcription initiation and promoter clearance at an RNA polymerase I specific promoter by the addition of ribonucleotides catalyzed by RNA polymerase I.
cyan	51	50	6	0.00321772047700855	1	2	0.04	25	GO:0030371	MF	translation repressor activity	Antagonizes ribosome-mediated translation of mRNA into a polypeptide.
cyan	51	50	7	0.00339167005833674	1	1	0.02	1	GO:0060480	BP	lung goblet cell differentiation	The process in which a relatively unspecialized cell acquires specialized features of a lung goblet cell. A goblet cell is a cell of the epithelial lining that produces and secretes mucins.
cyan	51	50	8	0.00339167005833674	1	1	0.02	1	GO:1903435	BP	positive regulation of constitutive secretory pathway	NA
cyan	51	50	9	0.00339167005833674	1	1	0.02	1	GO:1904456	BP	negative regulation of neuronal action potential	NA
cyan	51	50	10	0.00339167005833674	1	1	0.02	1	GO:1904733	BP	negative regulation of electron transfer activity	NA
cyan	51	50	11	0.00339167005833674	1	1	0.02	1	GO:1904736	BP	negative regulation of fatty acid beta-oxidation using acyl-CoA dehydrogenase	NA
cyan	51	50	12	0.00339167005833674	1	1	0.02	1	GO:0001056	MF	RNA polymerase III activity	Catalysis of the reaction: nucleoside triphosphate + RNA(n) = diphosphate + RNA(n+1). Utilizes a DNA template that contains an RNA polymerase III specific promoter to direct initiation and catalyses DNA-template-directed extension of the 3'-end of an RNA strand by one nucleotide at a time. Can initiate a chain 'de novo'.
cyan	51	50	13	0.00339167005833674	1	1	0.02	1	GO:0003905	MF	alkylbase DNA N-glycosylase activity	Catalysis of the reaction: DNA with alkylated base + H2O = DNA with abasic site + alkylated base. This reaction is the hydrolysis of DNA by cleavage of the N-C1' glycosidic bond between the target damaged DNA base and the deoxyribose sugar to remove an alkylated base, leaving an apyrimidinic or apurinic site.
cyan	51	50	14	0.00339167005833674	1	1	0.02	1	GO:0008725	MF	DNA-3-methyladenine glycosylase activity	Catalysis of the reaction: DNA containing 3-methyladenine + H2O = DNA with abasic site + 3-methyladenine. This reaction is the hydrolysis of DNA by cleavage of the N-C1' glycosidic bond between the damaged DNA 3-methyladenine and the deoxyribose sugar to remove the 3-methyladenine, leaving an abasic site.
cyan	51	50	15	0.00339167005833674	1	1	0.02	1	GO:0043916	MF	DNA-7-methylguanine glycosylase activity	Catalysis of the reaction: DNA containing 7-methylguanine + H2O = DNA with abasic site + 7-methylguanine. This reaction is the hydrolysis of DNA by cleavage of the N-C1' glycosidic bond between the damaged DNA 7-methylguanine and the deoxyribose sugar to remove the 7-methylguanine, leaving an abasic site.
cyan	51	50	16	0.00339167005833674	1	1	0.02	1	GO:0052821	MF	DNA-7-methyladenine glycosylase activity	Catalysis of the reaction: DNA containing 7-methyladenine + H2O = DNA with abasic site + 7-methyladenine. This reaction is the hydrolysis of DNA by cleavage of the N-C1' glycosidic bond between the damaged DNA 7-methyladenine and the deoxyribose sugar to remove the 7-methyladenine, leaving an abasic site.
cyan	51	50	17	0.00339167005833674	1	1	0.02	1	GO:0052822	MF	DNA-3-methylguanine glycosylase activity	Catalysis of the reaction: DNA containing 3-methylguanine + H2O = DNA with abasic site + 3-methylguanine. This reaction is the hydrolysis of DNA by cleavage of the N-C1' glycosidic bond between the damaged DNA 3-methylguanine and the deoxyribose sugar to remove the 3-methylguanine, leaving an abasic site.
cyan	51	50	18	0.0034783349987433	1	2	0.04	26	GO:0140058	BP	neuron projection arborization	NA
cyan	51	50	19	0.00374849003795216	1	2	0.04	27	GO:0006363	BP	termination of RNA polymerase I transcription	The process in which the synthesis of an RNA molecule by RNA polymerase I using a DNA template is completed. RNAP I termination requires binding of a terminator protein so specific sequences downstream of the transcription unit.
cyan	51	50	20	0.00492321865504103	1	2	0.04	31	GO:0006361	BP	transcription initiation from RNA polymerase I promoter	Any process involved in the assembly of the RNA polymerase I preinitiation complex (PIC) at an RNA polymerase I promoter region of a DNA template, resulting in the subsequent synthesis of RNA from that promoter. The initiation phase includes PIC assembly and the formation of the first few bonds in the RNA chain, including abortive initiation, which occurs when the first few nucleotides are repeat…
cyan	51	50	21	0.00492321865504103	1	2	0.04	31	GO:0006376	BP	mRNA splice site selection	Selection of a splice site by components of the assembling spliceosome.
cyan	51	50	22	0.00497965492901661	1	3	0.06	102	GO:0048706	BP	embryonic skeletal system development	The process, occurring during the embryonic phase, whose specific outcome is the progression of the skeleton over time, from its formation to the mature structure.
cyan	51	50	23	0.00677206599464231	1	1	0.02	2	GO:0014737	BP	positive regulation of muscle atrophy	Any process that activates or increases the frequency, rate or extent of muscle atrophy.
cyan	51	50	24	0.00677206599464231	1	1	0.02	2	GO:0014873	BP	response to muscle activity involved in regulation of muscle adaptation	Any process that results in a change in state or activity of a cell or an organism (in terms of movement, secretion, enzyme production, gene expression, etc.) as a result of a muscle activity stimulus. This process occurs as part of the regulation of muscle adaptation.
cyan	51	50	25	0.00677206599464231	1	1	0.02	2	GO:0060481	BP	lobar bronchus epithelium development	The biological process whose specific outcome is the progression of a lobar bronchus epithelium from an initial condition to its mature state. This process begins with the formation of the lobar bronchus epithelium and ends with the mature structure. The lobar bronchus epithelium is the tissue made up of epithelial cells that lines the inside of the lobar bronchus.
cyan	51	50	26	0.00677206599464231	1	1	0.02	2	GO:0060764	BP	cell-cell signaling involved in mammary gland development	Any process that mediates the transfer of information from one cell to another and contributes to the progression of the mammary gland, from its initial state to the mature structure.
cyan	51	50	27	0.00677206599464231	1	1	0.02	2	GO:0070447	BP	positive regulation of oligodendrocyte progenitor proliferation	Any process that activates or increases the rate or extent of oligodendrocyte progenitor proliferation.
cyan	51	50	28	0.00677206599464231	1	1	0.02	2	GO:0071259	BP	cellular response to magnetism	Any process that results in a change in state or activity of a cell (in terms of movement, secretion, enzyme production, gene expression, etc.) as a result of a magnetic stimulus.
cyan	51	50	29	0.00677206599464231	1	1	0.02	2	GO:0097037	BP	heme export	The directed movement of heme out of a cell or organelle.
cyan	51	50	30	0.00677206599464231	1	1	0.02	2	GO:0001054	MF	RNA polymerase I activity	Catalysis of the reaction: nucleoside triphosphate + RNA(n) = diphosphate + RNA(n+1). Utilizes a DNA template that contains an RNA polymerase I specific promoter to direct initiation and catalyzes DNA-template-directed extension of the 3'-end of an RNA strand by one nucleotide at a time. Can initiate a chain 'de novo'.
green	1009	957	1	4.08293777168311e-09	7.49137422348417e-05	50	0.0522466039707419	317	GO:0097060	CC	synaptic membrane	A specialized area of membrane on either the presynaptic or the postsynaptic side of a synapse, the junction between a nerve fiber of one neuron and another neuron or muscle fiber or glial cell.
green	1009	957	2	6.14022428772988e-08	0.00112660835231268	38	0.0397074190177638	227	GO:0034702	CC	ion channel complex	A protein complex that spans a membrane and forms a water-filled channel across the phospholipid bilayer allowing selective ion transport down its electrochemical gradient.
green	1009	957	3	8.76305258735701e-08	0.00160784488872826	38	0.0397074190177638	230	GO:0045211	CC	postsynaptic membrane	A specialized area of membrane facing the presynaptic membrane on the tip of the nerve ending and separated from it by a minute cleft (the synaptic cleft). Neurotransmitters cross the synaptic cleft and transmit the signal to the postsynaptic membrane.
green	1009	957	4	1.83092386525695e-07	0.00335937910797346	39	0.0407523510971787	246	GO:1902495	CC	transmembrane transporter complex	NA
green	1009	957	5	4.20979412704414e-07	0.0077241302643006	114	0.119122257053292	1109	GO:0045202	CC	synapse	The junction between an axon of one neuron and a dendrite of another neuron, a muscle fiber or a glial cell. As the axon approaches the synapse it enlarges into a specialized structure, the presynaptic terminal bouton, which contains mitochondria and synaptic vesicles. At the tip of the terminal bouton is the presynaptic membrane; facing it, and separated from it by a minute cleft (the synaptic c…
green	1009	957	6	1.88585684846155e-06	0.0346017014555725	322	0.336468129571578	3987	GO:0031224	CC	intrinsic component of membrane	The component of a membrane consisting of the gene products having some covalently attached portion, for example part of a peptide sequence or some other covalently attached group such as a GPI anchor, which spans or is embedded in one or both leaflets of the membrane.
green	1009	957	7	2.06654223282769e-06	0.0379169168879225	17	0.0177638453500522	71	GO:0030594	MF	neurotransmitter receptor activity	Combining with a neurotransmitter and transmitting the signal to initiate a change in cell activity.
green	1009	957	8	2.23814680647326e-06	0.0410655176051714	63	0.0658307210031348	531	GO:0098794	CC	postsynapse	The part of a synapse that is part of the post-synaptic cell.
green	1009	957	9	2.46716776910513e-06	0.045267594227541	8	0.00835945663531871	16	GO:1902711	CC	GABA-A receptor complex	NA
green	1009	957	10	2.46716776910513e-06	0.045267594227541	8	0.00835945663531871	16	GO:0004890	MF	GABA-A receptor activity	Combining with the amino acid gamma-aminobutyric acid (GABA, 4-aminobutyrate) to initiate a change in cell activity. GABA-A receptors function as chloride channels.
green	1009	957	11	3.33072618808886e-06	0.0611121640990544	86	0.0898641588296761	809	GO:0050877	BP	nervous system process	A organ system process carried out by any of the organs or tissues of neurological system.
green	1009	957	12	4.39494653456925e-06	0.0806384790162767	8	0.00835945663531871	17	GO:1902710	CC	GABA receptor complex	NA
green	1009	957	13	6.39752371209558e-06	0.11738176506953	311	0.324973876698015	3880	GO:0016021	CC	integral component of membrane	The component of a membrane consisting of the gene products and protein complexes having at least some part of their peptide sequence embedded in the hydrophobic region of the membrane.
green	1009	957	14	7.46095919766992e-06	0.136893679358848	8	0.00835945663531871	18	GO:0016917	MF	GABA receptor activity	Combining with gamma-aminobutyric acid (GABA), and transmitting the signal from one side of the membrane to the other to initiate a change in cell activity. (GABA, 4-aminobutyrate) is an amino acid which acts as a neurotransmitter in some organisms.
green	1009	957	15	1.10825211440077e-05	0.203342097950253	170	0.177638453500522	1926	GO:0042995	CC	cell projection	A prolongation or process extending from a cell, e.g. a flagellum or axon.
green	1009	957	16	1.26343282024309e-05	0.231814653858202	147	0.153605015673981	1622	GO:0030054	CC	cell junction	A cellular component that forms a specialized region of connection between two or more cells, or between a cell and the extracellular matrix, or between two membrane-bound components of a cell, such as flagella.
green	1009	957	17	1.3811392060256e-05	0.253411421521578	24	0.0250783699059561	142	GO:0031514	CC	motile cilium	A cilium which may have a variable arrangement of axonemal microtubules and also contains molecular motors. It may beat with a whip-like pattern that promotes cell motility or transport of fluids and other cells across a cell surface, such as on epithelial cells that line the lumenal ducts of various tissues; or they may display a distinct twirling motion that directs fluid flow asymmetrically ac…
green	1009	957	18	1.69445391911201e-05	0.310898405078672	108	0.112852664576803	1121	GO:0043005	CC	neuron projection	A prolongation or process extending from a nerve cell, e.g. an axon or dendrite.
green	1009	957	19	2.21872632506729e-05	0.407091906123347	26	0.0271682340647858	165	GO:0034703	CC	cation channel complex	An ion channel complex through which cations pass.
green	1009	957	20	2.53045900815141e-05	0.464288618815621	11	0.0114942528735632	39	GO:0051932	BP	synaptic transmission, GABAergic	The vesicular release of gamma-aminobutyric acid (GABA). from a presynapse, across a chemical synapse, the subsequent activation of GABA receptors at the postsynapse of a target cell (neuron, muscle, or secretory cell) and the effects of this activation on the postsynaptic membrane potential and ionic composition of the postsynaptic cytosol. This process encompasses both spontaneous and evoked re…
green	1009	957	21	2.83315744412452e-05	0.519827727847968	44	0.0459770114942529	356	GO:0042391	BP	regulation of membrane potential	Any process that modulates the establishment or extent of a membrane potential, the electric potential existing across any membrane arising from charges in the membrane itself and from the charges present in the media on either side of the membrane.
green	1009	957	22	3.70211356142974e-05	0.67926379625113	38	0.0397074190177638	294	GO:0008509	MF	anion transmembrane transporter activity	Enables the transfer of a negatively charged ion from one side of a membrane to the other.
green	1009	957	23	4.62788967447803e-05	0.84912519747323	13	0.0135841170323929	56	GO:0099060	CC	integral component of postsynaptic specialization membrane	The component of the postsynaptic specialization membrane consisting of the gene products and protein complexes having at least some part of their peptide sequence embedded in the hydrophobic region of the membrane.
green	1009	957	24	6.31991132628981e-05	1	16	0.0167189132706374	82	GO:0097729	CC	9+2 motile cilium	A motile cilium where the axoneme has a ring of nine outer microtubule doublets plus two central microtubules (and is therefore called a 9+2 axoneme).
green	1009	957	25	6.72714996900182e-05	1	31	0.03239289446186	227	GO:0099568	CC	cytoplasmic region	Any (proper) part of the cytoplasm of a single cell of sufficient size to still be considered cytoplasm.
green	1009	957	26	6.84690526579692e-05	1	13	0.0135841170323929	58	GO:0005230	MF	extracellular ligand-gated ion channel activity	Enables the transmembrane transfer of an ion by a channel that opens when a specific extracellular ligand has been bound by the channel complex or one of its constituent parts.
green	1009	957	27	7.1039611991315e-05	1	40	0.0417972831765935	325	GO:0005216	MF	ion channel activity	Enables the facilitated diffusion of an ion (by an energy-independent process) by passage through a transmembrane aqueous pore or channel without evidence for a carrier-mediated mechanism. May be either selective (it enables passage of a specific ion only) or non-selective (it enables passage of two or more ions of same charge but different size).
green	1009	957	28	7.58338566445873e-05	1	61	0.0637408568443051	570	GO:0007268	BP	chemical synaptic transmission	The vesicular release of classical neurotransmitter molecules from a presynapse, across a chemical synapse, the subsequent activation of neurotransmitter receptors at the postsynapse of a target cell (neuron, muscle, or secretory cell) and the effects of this activation on the postsynaptic membrane potential and ionic composition of the postsynaptic cytosol. This process encompasses both spontane…
green	1009	957	29	8.12694288907742e-05	1	158	0.165099268547544	1832	GO:0120025	CC	plasma membrane bounded cell projection	A prolongation or process extending from a cell and that is bounded by plasma membrane, e.g. a cilium, lamellipodium, or axon.
green	1009	957	30	8.23232621469013e-05	1	21	0.0219435736677116	129	GO:0042734	CC	presynaptic membrane	A specialized area of membrane of the axon terminal that faces the plasma membrane of the neuron or muscle fiber with which the axon terminal establishes a synaptic junction; many synaptic junctions exhibit structural presynaptic characteristics, such as conical, electron-dense internal protrusions, that distinguish it from the remainder of the axon plasma membrane.
magenta	81	81	1	5.7399155365961e-17	1.05315970265465e-12	16	0.197530864197531	144	GO:0005201	MF	extracellular matrix structural constituent	The action of a molecule that contributes to the structural integrity of the extracellular matrix.
magenta	81	81	2	8.93176571973726e-14	1.63880037425739e-09	18	0.222222222222222	319	GO:0031012	CC	extracellular matrix	A structure lying external to one or more cells, which provides structural support, biochemical or biomechanical cues for cells or tissues.
magenta	81	81	3	4.0497052860956e-13	7.43039925892821e-09	27	0.333333333333333	951	GO:0072359	BP	circulatory system development	The process whose specific outcome is the progression of the circulatory system over time, from its formation to the mature structure. The circulatory system is the organ system that passes nutrients (such as amino acids and electrolytes), gases, hormones, blood cells, etc. to and from cells in the body to help fight diseases and help stabilize body temperature and pH to maintain homeostasis.
magenta	81	81	4	4.61935029646056e-13	8.47558392394584e-09	36	0.444444444444444	1798	GO:0005576	CC	extracellular region	The space external to the outermost structure of a cell. For cells without external protective or external encapsulating structures this refers to space outside of the plasma membrane. This term covers the host cell environment outside an intracellular parasite.
magenta	81	81	5	7.06976731617755e-13	1.29716090717226e-08	26	0.320987654320988	893	GO:0035295	BP	tube development	The process whose specific outcome is the progression of a tube over time, from its initial formation to a mature structure. Epithelial and endothelial tubes transport gases, liquids and cells from one site to another and form the basic structure of many organs and tissues including lung and trachea, kidney, the mammary gland, the vascular system and the gastrointestinal and urinary-genital tract…
magenta	81	81	6	8.98572500282849e-13	1.64870082351897e-08	22	0.271604938271605	608	GO:0001568	BP	blood vessel development	The process whose specific outcome is the progression of a blood vessel over time, from its formation to the mature structure. The blood vessel is the vasculature carrying blood.
magenta	81	81	7	2.20195233400215e-12	4.04014214242714e-08	22	0.271604938271605	636	GO:0001944	BP	vasculature development	The process whose specific outcome is the progression of the vasculature over time, from its formation to the mature structure. The vasculature is an interconnected tubular multi-tissue structure that contains fluid that is actively transported around the organism.
magenta	81	81	8	3.98419068762484e-12	7.31019307365406e-08	14	0.172839506172839	201	GO:0062023	CC	collagen-containing extracellular matrix	An extracellular matrix consisting mainly of proteins (especially collagen) and glycosaminoglycans (mostly as proteoglycans) that provides not only essential physical scaffolding for the cellular constituents but can also initiate crucial biochemical and biomechanical cues required for tissue morphogenesis, differentiation and homeostasis. The components are secreted by cells in the vicinity and …
magenta	81	81	9	6.09702573978025e-12	1.11868228273488e-07	23	0.283950617283951	743	GO:0035239	BP	tube morphogenesis	The process in which the anatomical structures of a tube are generated and organized. Epithelial and endothelial tubes transport gases, liquids and cells from one site to another and form the basic structure of many organs and tissues, with tube shape and organization varying from the single-celled excretory organ in Caenorhabditis elegans to the branching trees of the mammalian kidney and insect…
magenta	81	81	10	2.82932928336156e-11	5.19125336911179e-07	38	0.469135802469136	2298	GO:0009653	BP	anatomical structure morphogenesis	The process in which anatomical structures are generated and organized. Morphogenesis pertains to the creation of form.
magenta	81	81	11	3.74284508201047e-11	6.86737215647281e-07	17	0.209876543209877	396	GO:0005198	MF	structural molecule activity	The action of a molecule that contributes to the structural integrity of a complex or its assembly within or outside a cell.
magenta	81	81	12	3.87221104557495e-11	7.10473282642092e-07	24	0.296296296296296	895	GO:0007167	BP	enzyme linked receptor protein signaling pathway	Any series of molecular signals initiated by the binding of an extracellular ligand to a receptor on the surface of the target cell, where the receptor possesses catalytic activity or is closely associated with an enzyme such as a protein kinase, and ending with regulation of a downstream cellular process, e.g. transcription.
magenta	81	81	13	4.06896363227556e-11	7.4657344724992e-07	16	0.197530864197531	341	GO:0030198	BP	extracellular matrix organization	A process that is carried out at the cellular level which results in the assembly, arrangement of constituent parts, or disassembly of an extracellular matrix.
magenta	81	81	14	4.25065155117947e-11	7.79909546610409e-07	16	0.197530864197531	342	GO:0043062	BP	extracellular structure organization	A process that is carried out at the cellular level which results in the assembly, arrangement of constituent parts, or disassembly of structures in the space external to the outermost structure of a cell. For cells without external protective or external encapsulating structures this refers to space outside of the plasma membrane, and also covers the host cell environment outside an intracellula…
magenta	81	81	15	4.46856777282076e-11	8.19892814957154e-07	11	0.135802469135802	119	GO:0019838	MF	growth factor binding	Interacting selectively and non-covalently with any growth factor, proteins or polypeptides that stimulate a cell or organism to grow or proliferate.
magenta	81	81	16	5.3642781891993e-11	9.84237762154288e-07	11	0.135802469135802	121	GO:0072006	BP	nephron development	The process whose specific outcome is the progression of the nephron over time, from its formation to the mature structure. A nephron is the functional unit of the kidney.
magenta	81	81	17	5.888243104467e-11	1.0803748448076e-06	19	0.234567901234568	535	GO:0048514	BP	blood vessel morphogenesis	The process in which the anatomical structures of blood vessels are generated and organized. The blood vessel is the vasculature carrying blood.
magenta	81	81	18	2.3955352078281e-10	4.39532799932299e-06	23	0.283950617283951	892	GO:0009887	BP	animal organ morphogenesis	Morphogenesis of an animal organ. An organ is defined as a tissue or set of tissues that work together to perform a specific function or functions. Morphogenesis is the process in which anatomical structures are generated and organized. Organs are commonly observed as visibly distinct structures, but may also exist as loosely associated clusters of cells that work together to perform a specific f…
magenta	81	81	19	2.39611418858076e-10	4.39639031320799e-06	54	0.666666666666667	4770	GO:0048856	BP	anatomical structure development	The biological process whose specific outcome is the progression of an anatomical structure from an initial condition to its mature state. This process begins with the formation of the structure and ends with the mature structure, whatever form that may be including its natural destruction. An anatomical structure is any biological entity that occupies space and is distinguished from its surround…
magenta	81	81	20	3.46854134225122e-10	6.36407965476255e-06	17	0.209876543209877	457	GO:0001525	BP	angiogenesis	Blood vessel formation when new vessels emerge from the proliferation of pre-existing blood vessels.
magenta	81	81	21	4.22134588329316e-10	7.7453254266663e-06	38	0.469135802469136	2513	GO:0007166	BP	cell surface receptor signaling pathway	A series of molecular signals initiated by activation of a receptor on the surface of a cell. The pathway begins with binding of an extracellular ligand to a cell surface receptor, or for receptors that signal in the absence of a ligand, by ligand-withdrawal or the activity of a constitutively active receptor. The pathway ends with regulation of a downstream cellular process, e.g. transcription.
magenta	81	81	22	8.95341937657366e-10	1.64277338721373e-05	8	0.0987654320987654	58	GO:0032835	BP	glomerulus development	The progression of the glomerulus over time from its initial formation until its mature state. The glomerulus is a capillary tuft which forms a close network with the visceral epithelium (podocytes) and the mesangium to form the filtration barrier and is surrounded by Bowman's capsule in nephrons of the vertebrate kidney. The glomerulus is part of the nephron and is restricted to one body segment.
magenta	81	81	23	1.32793701202751e-09	2.43649882966807e-05	13	0.160493827160494	257	GO:0005788	CC	endoplasmic reticulum lumen	The volume enclosed by the membranes of the endoplasmic reticulum.
magenta	81	81	24	1.68380631738834e-09	3.08944783114412e-05	55	0.679012345679012	5170	GO:0032502	BP	developmental process	A biological process whose specific outcome is the progression of an integrated living unit: an anatomical structure (which may be a subcellular structure, cell, tissue, or organ), or organism over time from an initial condition to a later condition.
magenta	81	81	25	1.95694177877434e-09	3.59059677569516e-05	50	0.617283950617284	4366	GO:0007275	BP	multicellular organism development	The biological process whose specific outcome is the progression of a multicellular organism over time from an initial condition (e.g. a zygote or a young adult) to a later condition (e.g. a multicellular animal or an aged adult).
magenta	81	81	26	2.11001903272968e-09	3.87146292125241e-05	29	0.358024691358025	1590	GO:0009888	BP	tissue development	The process whose specific outcome is the progression of a tissue over time, from its formation to the mature structure.
magenta	81	81	27	7.81088268444162e-09	0.000143314075494135	21	0.259259259259259	886	GO:0005615	CC	extracellular space	That part of a multicellular organism outside the cells proper, usually taken to be outside the plasma membranes, and occupied by fluid.
magenta	81	81	28	9.97309200861226e-09	0.000182986292174018	12	0.148148148148148	248	GO:0001822	BP	kidney development	The process whose specific outcome is the progression of the kidney over time, from its formation to the mature structure. The kidney is an organ that filters the blood and/or excretes the end products of body metabolism in the form of urine.
magenta	81	81	29	2.64153303030868e-08	0.000484668480401036	21	0.259259259259259	950	GO:0048646	BP	anatomical structure formation involved in morphogenesis	The developmental process pertaining to the initial formation of an anatomical structure from unspecified parts. This process begins with the specific processes that contribute to the appearance of the discrete structure and ends when the structural rudiment is recognizable. An anatomical structure is any biological entity that occupies space and is distinguished from its surroundings. Anatomical…
magenta	81	81	30	3.54703934428919e-08	0.000650810778890181	7	0.0864197530864197	60	GO:0048844	BP	artery morphogenesis	The process in which the anatomical structures of arterial blood vessels are generated and organized. Arteries are blood vessels that transport blood from the heart to the body and its organs.
greenyellow	94	94	1	2.15251266264124e-05	0.394943023341414	22	0.234042553191489	1320	GO:0048699	BP	generation of neurons	The process in which nerve cells are generated. This includes the production of neuroblasts and their differentiation into neurons.
greenyellow	94	94	2	4.07981811446155e-05	0.748565027641406	15	0.159574468085106	711	GO:0050767	BP	regulation of neurogenesis	Any process that modulates the frequency, rate or extent of neurogenesis, the generation of cells in the nervous system.
greenyellow	94	94	3	4.37132355977191e-05	0.802050446746949	16	0.170212765957447	803	GO:0051960	BP	regulation of nervous system development	Any process that modulates the frequency, rate or extent of nervous system development, the origin and formation of nervous tissue.
greenyellow	94	94	4	4.98184857886758e-05	0.914069577250623	20	0.212765957446809	1191	GO:0030182	BP	neuron differentiation	The process in which a relatively unspecialized cell acquires specialized features of a neuron.
greenyellow	94	94	5	5.83881344806906e-05	1	22	0.234042553191489	1409	GO:0022008	BP	neurogenesis	Generation of cells within the nervous system.
greenyellow	94	94	6	0.000100098481884512	1	27	0.287234042553192	2015	GO:0007399	BP	nervous system development	The process whose specific outcome is the progression of nervous tissue over time, from its formation to its mature state.
greenyellow	94	94	7	0.000150548224272547	1	17	0.180851063829787	988	GO:0048666	BP	neuron development	The process whose specific outcome is the progression of a neuron over time, from initial commitment of the cell to a specific fate, to the fully functional differentiated cell.
greenyellow	94	94	8	0.000160012614606504	1	3	0.0319148936170213	17	GO:2000678	BP	negative regulation of transcription regulatory region DNA binding	NA
greenyellow	94	94	9	0.000263684409262633	1	4	0.0425531914893617	49	GO:0004879	MF	nuclear receptor activity	Combining with a signal and transmitting the signal to the transcriptional machinery by interacting selectively and non-covalently with a specific double-stranded genomic DNA sequence in order to modulate transcription by RNA polymerase II.
greenyellow	94	94	10	0.000263684409262633	1	4	0.0425531914893617	49	GO:0098531	MF	ligand-activated transcription factor activity	A DNA-binding transcription factor activity that is directly regulated by binding of a ligand to the protein with this activity. Examples include the lac and trp repressors in E.coli and many steroid hormone receptors.
greenyellow	94	94	11	0.000323103428536795	1	12	0.127659574468085	583	GO:0045664	BP	regulation of neuron differentiation	Any process that modulates the frequency, rate or extent of neuron differentiation.
greenyellow	94	94	12	0.000412582755013869	1	15	0.159574468085106	877	GO:0031175	BP	neuron projection development	The process whose specific outcome is the progression of a neuron projection over time, from its formation to the mature structure. A neuron projection is any process extending from a neural cell, such as axons or dendrites (collectively called neurites).
greenyellow	94	94	13	0.000484391518406994	1	5	0.0531914893617021	102	GO:0030330	BP	DNA damage response, signal transduction by p53 class mediator	A cascade of processes induced by the cell cycle regulator phosphoprotein p53, or an equivalent protein, in response to the detection of DNA damage.
greenyellow	94	94	14	0.000521579925340763	1	3	0.0319148936170213	25	GO:0099560	BP	synaptic membrane adhesion	The attachment of presynaptic membrane to postsynaptic membrane via adhesion molecules that are at least partially embedded in the plasma membrane.
greenyellow	94	94	15	0.000561869874745734	1	48	0.51063829787234	5049	GO:0007154	BP	cell communication	Any process that mediates interactions between a cell and its surroundings. Encompasses interactions such as signaling or attachment between one cell and another cell, between a cell and an extracellular matrix, or between a cell and any other aspect of its environment.
greenyellow	94	94	16	0.000571696274076749	1	9	0.0957446808510638	369	GO:0050808	BP	synapse organization	A process that is carried out at the cellular level which results in the assembly, arrangement of constituent parts, or disassembly of a synapse, the junction between a neuron and a target (neuron, muscle, or secretory cell).
greenyellow	94	94	17	0.000582350919014668	1	17	0.180851063829787	1109	GO:0045202	CC	synapse	The junction between an axon of one neuron and a dendrite of another neuron, a muscle fiber or a glial cell. As the axon approaches the synapse it enlarges into a specialized structure, the presynaptic terminal bouton, which contains mitochondria and synaptic vesicles. At the tip of the terminal bouton is the presynaptic membrane; facing it, and separated from it by a minute cleft (the synaptic c…
greenyellow	94	94	18	0.000612294824030166	1	10	0.106382978723404	453	GO:0010975	BP	regulation of neuron projection development	Any process that modulates the rate, frequency or extent of neuron projection development. Neuron projection development is the process whose specific outcome is the progression of a neuron projection over time, from its formation to the mature structure. A neuron projection is any process extending from a neural cell, such as axons or dendrites (collectively called neurites).
greenyellow	94	94	19	0.000774990395718207	1	19	0.202127659574468	1352	GO:0120036	BP	plasma membrane bounded cell projection organization	A process that is carried out at the cellular level which results in the assembly, arrangement of constituent parts, or disassembly of a plasma membrane bounded prolongation or process extending from a cell, e.g. a cilium or axon.
greenyellow	94	94	20	0.000827372219177028	1	2	0.0212765957446809	7	GO:0016926	BP	protein desumoylation	The process in which a SUMO protein (small ubiquitin-related modifier) is cleaved from its target protein.
greenyellow	94	94	21	0.000827372219177028	1	2	0.0212765957446809	7	GO:0016929	MF	SUMO-specific protease activity	Catalysis of the hydrolysis of peptide or isopeptide bonds within SUMO, or between the SUMO and a larger protein to which it has been conjugated.
greenyellow	94	94	22	0.000923924157904549	1	23	0.24468085106383	1827	GO:0048468	BP	cell development	The process whose specific outcome is the progression of the cell over time, from its formation to the mature structure. Cell development does not include the steps involved in committing a cell to a specific fate.
greenyellow	94	94	23	0.00103344113409134	1	47	0.5	5027	GO:0023052	BP	signaling	The entirety of a process in which information is transmitted within a biological system. This process begins with an active signal and ends when a cellular response has been triggered.
greenyellow	94	94	24	0.00107269929093082	1	19	0.202127659574468	1389	GO:0030030	BP	cell projection organization	A process that is carried out at the cellular level which results in the assembly, arrangement of constituent parts, or disassembly of a prolongation or process extending from a cell, e.g. a flagellum or axon.
greenyellow	94	94	25	0.00120561483449817	1	4	0.0425531914893617	73	GO:0098685	CC	Schaffer collateral - CA1 synapse	A synapse between the Schaffer collateral axon of a CA3 pyramidal cell and a CA1 pyramidal cell.
greenyellow	94	94	26	0.00121597864351125	1	5	0.0531914893617021	125	GO:0042770	BP	signal transduction in response to DNA damage	A cascade of processes induced by the detection of DNA damage within a cell.
greenyellow	94	94	27	0.0013997670912116	1	9	0.0957446808510638	419	GO:0005911	CC	cell-cell junction	A cell junction that forms a connection between two or more cells in a multicellular organism; excludes direct cytoplasmic intercellular bridges, such as ring canals in insects.
greenyellow	94	94	28	0.00157414344430874	1	11	0.117021276595745	604	GO:0120035	BP	regulation of plasma membrane bounded cell projection organization	Any process that modulates the frequency, rate or extent of a process involved in the formation, arrangement of constituent parts, or disassembly of plasma membrane bounded cell projections.
greenyellow	94	94	29	0.00174693203929118	1	11	0.117021276595745	612	GO:0031344	BP	regulation of cell projection organization	Any process that modulates the frequency, rate or extent of a process involved in the formation, arrangement of constituent parts, or disassembly of cell projections.
greenyellow	94	94	30	0.00180184627459375	1	3	0.0319148936170213	38	GO:0085029	BP	extracellular matrix assembly	The aggregation, arrangement and bonding together of the extracellular matrix.
midnightblue	41	41	1	3.69742206742783e-17	6.78403000931658e-13	13	0.317073170731707	139	GO:0006119	BP	oxidative phosphorylation	The phosphorylation of ADP to ATP that accompanies the oxidation of a metabolite through the operation of the respiratory chain. Oxidation of compounds establishes a proton gradient across the membrane, providing the energy for ATP synthesis.
midnightblue	41	41	2	7.2163109011275e-16	1.32404872413887e-11	11	0.268292682926829	91	GO:0042775	BP	mitochondrial ATP synthesis coupled electron transport	The transfer of electrons through a series of electron donors and acceptors, generating energy that is ultimately used for synthesis of ATP, as it occurs in the mitochondrial inner membrane or chloroplast thylakoid membrane.
midnightblue	41	41	3	8.1809420966157e-16	1.50103925588705e-11	11	0.268292682926829	92	GO:0042773	BP	ATP synthesis coupled electron transport	The transfer of electrons through a series of electron donors and acceptors, generating energy that is ultimately used for synthesis of ATP.
midnightblue	41	41	4	1.04686963892098e-15	1.92079641349221e-11	11	0.268292682926829	94	GO:0070469	CC	respirasome	The protein complexes that form the electron transport system (the respiratory chain), associated with a cell membrane, usually the plasma membrane (in prokaryotes) or the inner mitochondrial membrane (on eukaryotes). The respiratory chain complexes transfer electrons from an electron donor to an electron acceptor and are associated with a proton pump to create a transmembrane electrochemical gra…
midnightblue	41	41	5	5.09525642572152e-15	9.34877648991384e-11	11	0.268292682926829	108	GO:0022904	BP	respiratory electron transport chain	A process in which a series of electron carriers operate together to transfer electrons from donors such as NADH and FADH2 to any of several different terminal electron acceptors to generate a transmembrane electrochemical gradient.
midnightblue	41	41	6	3.80589682823835e-13	6.98305950045173e-09	13	0.317073170731707	282	GO:0046034	BP	ATP metabolic process	The chemical reactions and pathways involving ATP, adenosine triphosphate, a universally important coenzyme and enzyme regulator.
midnightblue	41	41	7	7.59959089868724e-13	1.39437293809113e-08	11	0.268292682926829	169	GO:0022900	BP	electron transport chain	A process in which a series of electron carriers operate together to transfer electrons from donors to any of several different terminal electron acceptors to generate a transmembrane electrochemical gradient.
midnightblue	41	41	8	8.65131980411895e-13	1.58734415765974e-08	11	0.268292682926829	171	GO:0045333	BP	cellular respiration	The enzymatic release of energy from inorganic and organic compounds (especially carbohydrates and fats) which either requires oxygen (aerobic respiration) or does not (anaerobic respiration).
midnightblue	41	41	9	2.07810856054219e-12	3.81291358688281e-08	10	0.24390243902439	132	GO:0098800	CC	inner mitochondrial membrane protein complex	Any protein complex that is part of the inner mitochondrial membrane.
midnightblue	41	41	10	1.18713097474563e-11	2.17814791246328e-07	13	0.317073170731707	370	GO:0005743	CC	mitochondrial inner membrane	The inner, i.e. lumen-facing, lipid bilayer of the mitochondrial envelope. It is highly folded to form cristae.
midnightblue	41	41	11	1.18930017958736e-11	2.1821279695069e-07	6	0.146341463414634	20	GO:1900118	BP	negative regulation of execution phase of apoptosis	NA
midnightblue	41	41	12	2.28008840743731e-11	4.18350620996598e-07	6	0.146341463414634	22	GO:0048019	MF	receptor antagonist activity	The activity of a gene product that interacts with a receptor to decrease the ability of the receptor agonist to bind and activate the receptor.
midnightblue	41	41	13	3.15121545732047e-11	5.7818501210916e-07	7	0.170731707317073	45	GO:0003954	MF	NADH dehydrogenase activity	Catalysis of the reaction: NADH + H+ + acceptor = NAD+ + reduced acceptor.
midnightblue	41	41	14	3.15121545732047e-11	5.7818501210916e-07	7	0.170731707317073	45	GO:0008137	MF	NADH dehydrogenase (ubiquinone) activity	Catalysis of the reaction: NADH + ubiquinone + 5 H(+)(in) <=> NAD(+) + ubiquinol + 4 H(+)(out).
midnightblue	41	41	15	3.97823331053278e-11	7.29926247816554e-07	11	0.268292682926829	243	GO:0015980	BP	energy derivation by oxidation of organic compounds	The chemical reactions and pathways by which a cell derives energy from organic compounds; results in the oxidation of the compounds from which energy is released.
midnightblue	41	41	16	6.31681952991368e-11	1.15901004734856e-06	13	0.317073170731707	423	GO:0019866	CC	organelle inner membrane	The inner, i.e. lumen-facing, lipid bilayer of an organelle envelope; usually highly selective to most ions and metabolites.
midnightblue	41	41	17	6.48171387475129e-11	1.18926486173937e-06	8	0.195121951219512	84	GO:0005746	CC	mitochondrial respirasome	The protein complexes that form the mitochondrial electron transport system (the respiratory chain), associated with the inner mitochondrial membrane. The respiratory chain complexes transfer electrons from an electron donor to an electron acceptor and are associated with a proton pump to create a transmembrane electrochemical gradient.
midnightblue	41	41	18	6.97843212462006e-11	1.28040272622529e-06	6	0.146341463414634	26	GO:0030547	MF	receptor inhibitor activity	The function of interacting (directly or indirectly) with receptors such that the proportion of receptors in the active form is decreased.
midnightblue	41	41	19	1.05320111893142e-10	1.93241341301538e-06	7	0.170731707317073	53	GO:0006120	BP	mitochondrial electron transport, NADH to ubiquinone	The transfer of electrons from NADH to ubiquinone that occurs during oxidative phosphorylation.
midnightblue	41	41	20	2.5688578954634e-10	4.71334046659625e-06	4	0.0975609756097561	5	GO:0015990	BP	electron transport coupled proton transport	The transport of protons against an electrochemical gradient, using energy from electron transport.
midnightblue	41	41	21	2.60168576720656e-10	4.77357304567059e-06	7	0.170731707317073	60	GO:0016655	MF	oxidoreductase activity, acting on NAD(P)H, quinone or similar compound as acceptor	Catalysis of an oxidation-reduction (redox) reaction in which NADH or NADPH acts as a hydrogen or electron donor and reduces a quinone or a similar acceptor molecule.
midnightblue	41	41	22	2.71899801468974e-10	4.98881755735273e-06	13	0.317073170731707	476	GO:0006091	BP	generation of precursor metabolites and energy	The chemical reactions and pathways resulting in the formation of precursor metabolites, substances from which energy is derived, and any process involved in the liberation of energy from these substances.
midnightblue	41	41	23	3.14524731200059e-10	5.77089976805869e-06	8	0.195121951219512	102	GO:1990204	CC	oxidoreductase complex	NA
midnightblue	41	41	24	1.53900220426124e-09	2.82376124437852e-05	6	0.146341463414634	42	GO:2000272	BP	negative regulation of signaling receptor activity	NA
midnightblue	41	41	25	2.97379418611864e-09	5.45631757269049e-05	8	0.195121951219512	135	GO:1902600	BP	proton transmembrane transport	NA
midnightblue	41	41	26	3.49855573086015e-09	6.41915005498221e-05	13	0.317073170731707	587	GO:0031966	CC	mitochondrial membrane	Either of the lipid bilayers that surround the mitochondrion and form the mitochondrial envelope.
midnightblue	41	41	27	4.04440873861488e-09	7.42068115361058e-05	6	0.146341463414634	49	GO:0005747	CC	mitochondrial respiratory chain complex I	A protein complex located in the mitochondrial inner membrane that forms part of the mitochondrial respiratory chain. It contains about 25 different polypeptide subunits, including NADH dehydrogenase (ubiquinone), flavin mononucleotide and several different iron-sulfur clusters containing non-heme iron. The iron undergoes oxidation-reduction between Fe(II) and Fe(III), and catalyzes proton transl…
midnightblue	41	41	28	4.04440873861488e-09	7.42068115361058e-05	6	0.146341463414634	49	GO:0030964	CC	NADH dehydrogenase complex	An integral membrane complex that possesses NADH oxidoreductase activity. The complex is one of the components of the electron transport chain. It catalyzes the transfer of a pair of electrons from NADH to a quinone.
midnightblue	41	41	29	4.04440873861488e-09	7.42068115361058e-05	6	0.146341463414634	49	GO:0045271	CC	respiratory chain complex I	Respiratory chain complex I is an enzyme of the respiratory chain. It consists of several polypeptide chains and is L-shaped, with a horizontal arm lying in the membrane and a vertical arm that projects into the matrix. The electrons of NADH enter the chain at this complex.
midnightblue	41	41	30	7.87769505660413e-09	0.000144539948898573	13	0.317073170731707	628	GO:0005740	CC	mitochondrial envelope	The double lipid bilayer enclosing the mitochondrion and separating its contents from the cell cytoplasm; includes the intermembrane space.
pink	105	104	1	9.96852562136922e-07	0.0182902508100883	43	0.413461538461538	3022	GO:0023051	BP	regulation of signaling	Any process that modulates the frequency, rate or extent of a signaling process.
pink	105	104	2	4.69211413168905e-06	0.0860909100882307	38	0.365384615384615	2639	GO:0009966	BP	regulation of signal transduction	Any process that modulates the frequency, rate or extent of signal transduction.
pink	105	104	3	5.26468084921291e-06	0.0965963642213584	12	0.115384615384615	343	GO:0007389	BP	pattern specification process	Any developmental process that results in the creation of defined areas or spaces within an organism to which cells respond and eventually are instructed to differentiate.
pink	105	104	4	6.9414186206332e-06	0.127361148851378	18	0.173076923076923	773	GO:0003006	BP	developmental process involved in reproduction	A developmental process in which a progressive change in the state of some part of an organism specifically contributes to its ability to form offspring.
pink	105	104	5	9.04166509228231e-06	0.165896471113196	16	0.153846153846154	635	GO:0048609	BP	multicellular organismal reproductive process	The process, occurring above the cellular level, that is pertinent to the reproductive function of a multicellular organism. This includes the integrated processes at the level of tissues and organs.
pink	105	104	6	3.93503111797339e-05	0.721999509525758	21	0.201923076923077	1141	GO:0022414	BP	reproductive process	A biological process that directly contributes to the process of producing new individuals by one or two organisms. The new individuals inherit some proportion of their genetic material from the parent or parents.
pink	105	104	7	4.03741208171523e-05	0.74078436875311	21	0.201923076923077	1143	GO:0000003	BP	reproduction	The production of new individuals that contain some portion of genetic material inherited from one or more parent organisms.
pink	105	104	8	6.44578947465568e-05	1	56	0.538461538461538	5170	GO:0032502	BP	developmental process	A biological process whose specific outcome is the progression of an integrated living unit: an anatomical structure (which may be a subcellular structure, cell, tissue, or organ), or organism over time from an initial condition to a later condition.
pink	105	104	9	6.69171097803431e-05	1	103	0.990384615384615	13109	GO:0009987	BP	cellular process	Any process that is carried out at the cellular level, but not necessarily restricted to a single cell. For example, cell communication occurs among more than one cell, but occurs at the cellular level.
pink	105	104	10	0.000132630960644627	1	80	0.769230769230769	8772	GO:0050794	BP	regulation of cellular process	Any process that modulates the frequency, rate or extent of a cellular process, any of those that are carried out at the cellular level, but are not necessarily restricted to a single cell. For example, cell communication occurs among more than one cell, but occurs at the cellular level.
pink	105	104	11	0.000147197454737497	1	2	0.0192307692307692	3	GO:0090080	BP	positive regulation of MAPKKK cascade by fibroblast growth factor receptor signaling pathway	The series of molecular signals generated as a consequence of a fibroblast growth factor receptor binding to one of its physiological ligands resulting in an increase in the rate or frequency of a MAPKKK cascade.
pink	105	104	12	0.000147197454737497	1	2	0.0192307692307692	3	GO:2000327	BP	positive regulation of nuclear receptor transcription coactivator activity	NA
pink	105	104	13	0.000149648222320146	1	14	0.134615384615385	637	GO:0019953	BP	sexual reproduction	A reproduction process that creates a new organism by combining the genetic material of two gametes, which may come from two organisms or from a single organism, in the case of self-fertilizing hermaphrodites, e.g. C. elegans, or self-fertilization in plants. It occurs both in eukaryotes and prokaryotes: in multicellular eukaryotic organisms, an individual is created anew; in prokaryotes, the ini…
pink	105	104	14	0.000149672487682949	1	10	0.0961538461538462	342	GO:0050673	BP	epithelial cell proliferation	The multiplication or reproduction of epithelial cells, resulting in the expansion of a cell population. Epithelial cells make up the epithelium, the covering of internal and external surfaces of the body, including the lining of vessels and other small cavities. It consists of cells joined by small amounts of cementing substances.
pink	105	104	15	0.00018028856046101	1	31	0.298076923076923	2298	GO:0009653	BP	anatomical structure morphogenesis	The process in which anatomical structures are generated and organized. Morphogenesis pertains to the creation of form.
pink	105	104	16	0.000188046055855379	1	12	0.115384615384615	495	GO:0007507	BP	heart development	The process whose specific outcome is the progression of the heart over time, from its formation to the mature structure. The heart is a hollow, muscular organ, which, by contracting rhythmically, keeps up the circulation of the blood.
pink	105	104	17	0.000199984264336422	1	29	0.278846153846154	2094	GO:0051128	BP	regulation of cellular component organization	Any process that modulates the frequency, rate or extent of a process involved in the formation, arrangement of constituent parts, or disassembly of cell structures, including the plasma membrane and any external encapsulating structures such as the cell wall and cell envelope.
pink	105	104	18	0.000246500963278009	1	17	0.163461538461538	926	GO:0000902	BP	cell morphogenesis	The developmental process in which the size or shape of a cell is generated and organized.
pink	105	104	19	0.000257680894578708	1	3	0.0288461538461538	18	GO:0051546	BP	keratinocyte migration	The directed movement of a keratinocyte, epidermal cells which synthesize keratin, from one site to another.
pink	105	104	20	0.000293037496141698	1	2	0.0192307692307692	4	GO:2000325	BP	regulation of nuclear receptor transcription coactivator activity	NA
pink	105	104	21	0.000301363020164271	1	93	0.894230769230769	11145	GO:0005515	MF	protein binding	Interacting selectively and non-covalently with any protein or protein complex (a complex of two or more proteins that may include other nonprotein molecules).
pink	105	104	22	0.000303356513936581	1	8	0.0769230769230769	241	GO:0006909	BP	phagocytosis	A vesicle-mediated transport process that results in the engulfment of external particulate material by phagocytes and their delivery to the lysosome. The particles are initially contained within phagocytic vacuoles (phagosomes), which then fuse with primary lysosomes to effect digestion of the particles.
pink	105	104	23	0.000303738756264052	1	4	0.0384615384615385	46	GO:0030850	BP	prostate gland development	The process whose specific outcome is the progression of the prostate gland over time, from its formation to the mature structure. The prostate gland is a partly muscular, partly glandular body that is situated near the base of the mammalian male urethra and secretes an alkaline viscid fluid which is a major constituent of the ejaculatory fluid.
pink	105	104	24	0.000304430343872178	1	3	0.0288461538461538	19	GO:1990381	MF	ubiquitin-specific protease binding	NA
pink	105	104	25	0.000358283098186527	1	4	0.0384615384615385	48	GO:0060688	BP	regulation of morphogenesis of a branching structure	Any process that modulates the rate, frequency, or extent of branching morphogenesis, the process in which the anatomical structures of branches are generated and organized.
pink	105	104	26	0.000375756501648472	1	12	0.115384615384615	534	GO:0007276	BP	gamete generation	The generation and maintenance of gametes in a multicellular organism. A gamete is a haploid reproductive cell.
pink	105	104	27	0.000418464477466173	1	13	0.125	621	GO:0032990	BP	cell part morphogenesis	The process in which the anatomical structures of a cell part are generated and organized.
pink	105	104	28	0.000452079850316095	1	21	0.201923076923077	1358	GO:0009967	BP	positive regulation of signal transduction	Any process that activates or increases the frequency, rate or extent of signal transduction.
pink	105	104	29	0.000461033053673951	1	21	0.201923076923077	1360	GO:1903508	BP	positive regulation of nucleic acid-templated transcription	NA
pink	105	104	30	0.000465567716758971	1	21	0.201923076923077	1361	GO:1902680	BP	positive regulation of RNA biosynthetic process	NA
purple	80	78	1	0.00233557981081103	1	3	0.0384615384615385	50	GO:0046854	BP	phosphatidylinositol phosphorylation	The process of introducing one or more phosphate groups into a phosphatidylinositol, any glycerophosphoinositol having one phosphatidyl group esterified to one of the hydroxy groups of inositol.
purple	80	78	2	0.00316081967199395	1	2	0.0256410256410256	16	GO:0048486	BP	parasympathetic nervous system development	The process whose specific outcome is the progression of the parasympathetic nervous system over time, from its formation to the mature structure. The parasympathetic nervous system is one of the two divisions of the vertebrate autonomic nervous system. Parasympathetic nerves emerge cranially as pre ganglionic fibers from oculomotor, facial, glossopharyngeal and vagus and from the sacral region o…
purple	80	78	3	0.00397156195745989	1	6	0.0769230769230769	285	GO:0060090	MF	molecular adaptor activity	The binding activity of a molecule that brings together two or more molecules through a selective, non-covalent, often stoichiometric interaction, permitting those molecules to function in a coordinated way.
purple	80	78	4	0.00430676648590141	1	3	0.0384615384615385	62	GO:0035591	MF	signaling adaptor activity	The binding activity of a molecule that brings together two or more molecules in a signaling pathway, permitting those molecules to function in a coordinated way. Adaptor molecules themselves do not have catalytic activity.
purple	80	78	5	0.00470880822290486	1	3	0.0384615384615385	64	GO:0046834	BP	lipid phosphorylation	The process of introducing one or more phosphate groups into a lipid, any member of a group of substances soluble in lipid solvents but only sparingly soluble in aqueous solvents.
purple	80	78	6	0.00529100529100524	1	1	0.0128205128205128	1	GO:0001770	BP	establishment of natural killer cell polarity	The directed orientation of natural killer cell signaling molecules and associated membrane rafts towards a chemokine gradient or a contact point with a cell displaying natural killer cell activating ligands.
purple	80	78	7	0.00529100529100524	1	1	0.0128205128205128	1	GO:0036351	BP	histone H2A-K13 ubiquitination	The modification of histone H2A by addition of ubiquitin group at lysine 13 (H2A-K13) in metazoans, and at the equivalent residue in other organisms. Monoubiquitin is first attached to H2A-K13 and K63-linked ubiquitin chains are then extended from this monoubiquitin.
purple	80	78	8	0.00529100529100524	1	1	0.0128205128205128	1	GO:0036352	BP	histone H2A-K15 ubiquitination	The modification of histone H2A by addition of ubiquitin group at lysine 15 (H2A-K15) in metazoans, and at the equivalent residue in other organisms. Monoubiquitin is first attached to H2A-K15 and K63-linked ubiquitin chains are then extended from this monoubiquitin.
purple	80	78	9	0.00529100529100524	1	1	0.0128205128205128	1	GO:0071660	BP	positive regulation of IP-10 production	Any process that activates or increases the frequency, rate, or extent of production of IP-10.
purple	80	78	10	0.00529100529100524	1	1	0.0128205128205128	1	GO:1904161	BP	DNA synthesis involved in UV-damage excision repair	NA
purple	80	78	11	0.00529100529100524	1	1	0.0128205128205128	1	GO:1904539	BP	negative regulation of glycolytic process through fructose-6-phosphate	NA
purple	80	78	12	0.00529100529100524	1	1	0.0128205128205128	1	GO:1990787	BP	negative regulation of hh target transcription factor activity	NA
purple	80	78	13	0.00529100529100524	1	1	0.0128205128205128	1	GO:0070176	CC	DRM complex	A transcriptional repressor complex that contains the lin-9, lin-35, lin-37, lin-52, lin-53, lin-5is involved in 4-, dpl-1 and efl-1 proteins, and is involved in cell fate specification.
purple	80	78	14	0.00529100529100524	1	1	0.0128205128205128	1	GO:0008269	MF	JAK pathway signal transduction adaptor activity	The binding activity of a molecule that brings together two molecules of the JAK signal transduction pathway, permitting them to function in a coordinated way.
purple	80	78	15	0.00529100529100524	1	1	0.0128205128205128	1	GO:0047225	MF	acetylgalactosaminyl-O-glycosyl-glycoprotein beta-1,6-N-acetylglucosaminyltransferase activity	Catalysis of the reaction: N-acetyl-beta-D-glucosaminyl-1,3-N-acetyl-D-galactosaminyl-R + UDP-N-acetyl-D-glucosamine = N-acetyl-beta-D-glucosaminyl-1,6-(N-acetyl-beta-D-glucosaminyl-1,3)-N-acetyl-D-galactosaminyl-R + UDP.
purple	80	78	16	0.00529100529100524	1	1	0.0128205128205128	1	GO:0080048	MF	GDP-D-glucose phosphorylase activity	Catalysis of the reaction: GDP-D-glucose + phosphate = D-glucose-1-P + GDP.
purple	80	78	17	0.00559763573069044	1	6	0.0769230769230769	306	GO:0006650	BP	glycerophospholipid metabolic process	The chemical reactions and pathways involving glycerophospholipids, any derivative of glycerophosphate that contains at least one O-acyl, O-alkyl, or O-alkenyl group attached to the glycerol residue.
purple	80	78	18	0.00596094250659308	1	2	0.0256410256410256	22	GO:0050427	BP	3'-phosphoadenosine 5'-phosphosulfate metabolic process	The chemical reactions and pathways involving 3'-phosphoadenosine 5'-phosphosulfate, a naturally occurring mixed anhydride. It is an intermediate in the formation of a variety of sulfo compounds in biological systems.
purple	80	78	19	0.00665781532861433	1	5	0.0641025641025641	224	GO:0030674	MF	protein-macromolecule adaptor activity	The binding activity of a protein that brings together two macromolecules in contact, permitting those molecules to function in a coordinated way. The adaptor can bring together two proteins, or a protein and another macromolecule such as a lipid or a nucleic acid.
purple	80	78	20	0.0105543728771462	1	1	0.0128205128205128	2	GO:0002426	BP	immunoglobulin production in mucosal tissue	The synthesis and release of immunoglobulin in the mucosal tissue.
purple	80	78	21	0.0105543728771462	1	1	0.0128205128205128	2	GO:0021784	BP	postganglionic parasympathetic fiber development	The process whose specific outcome is the progression of the postganglionic portion of the parasympathetic fiber over time, from its formation to the mature structure. The parasympathetic fiber is one of the two divisions of the vertebrate autonomic nervous system. Parasympathetic nerves emerge cranially as pre ganglionic fibers from oculomotor, facial, glossopharyngeal and vagus and from the sac…
purple	80	78	22	0.0105543728771462	1	1	0.0128205128205128	2	GO:0030505	BP	inorganic diphosphate transport	The directed movement of inorganic diphosphate into, out of or within a cell, or between cells, by means of some agent such as a transporter or pore.
purple	80	78	23	0.0105543728771462	1	1	0.0128205128205128	2	GO:0032902	BP	nerve growth factor production	The appearance of nerve growth factor (NGF) due to biosynthesis or secretion by cells in a neuron's target field, resulting in an increase in its intracellular or extracellular levels.
purple	80	78	24	0.0105543728771462	1	1	0.0128205128205128	2	GO:0031379	CC	RNA-directed RNA polymerase complex	A protein complex that possesses RNA-directed RNA polymerase activity.
purple	80	78	25	0.0105543728771462	1	1	0.0128205128205128	2	GO:0031380	CC	nuclear RNA-directed RNA polymerase complex	A complex required for RNAi mediated heterochromatin assembly. In S. pombe this contains RNA-directed RNA polymerase, a putative helicase and a protein containing a pap25 associated domain.
purple	80	78	26	0.0105543728771462	1	1	0.0128205128205128	2	GO:0038143	CC	ERBB3:ERBB2 complex	A heterodimeric complex between the tyrosine kinase receptor ERBB2 and a ligand-activated receptor ERBB3. ERBB2, which does not bind any known ligand, is activated through formation of a heterodimer with another ligand-activated ERBB family member such as ERBB3.
purple	80	78	27	0.0105543728771462	1	1	0.0128205128205128	2	GO:0097543	CC	ciliary inversin compartment	Proximal part of the ciliary shaft to which the inversin protein (also called Inv) specifically localizes. The inversin compartment appears to have a different protein composition than the rest of the cilium, although there is no structure that separates it form the distal part of the cilium.
purple	80	78	28	0.0105543728771462	1	1	0.0128205128205128	2	GO:0008441	MF	3'(2'),5'-bisphosphate nucleotidase activity	Catalysis of the reaction: adenosine 3',5'-bisphosphate + H2O = adenosine 5'-phosphate + phosphate.
purple	80	78	29	0.0105543728771462	1	1	0.0128205128205128	2	GO:0030116	MF	glial cell-derived neurotrophic factor receptor binding	A growth factor that binds selectively and non-covalently to glial cell-derived neurotrophic factor receptors.
purple	80	78	30	0.0105543728771462	1	1	0.0128205128205128	2	GO:0032574	MF	5'-3' RNA helicase activity	Catalysis of the reaction: ATP + H2O = ADP + phosphate; this reaction drives the unwinding of an RNA helix in the direction 5' to 3'.
red	200	193	1	2.16708039876077e-05	0.397615911564625	3	0.0155440414507772	5	GO:0007197	BP	adenylate cyclase-inhibiting G protein-coupled acetylcholine receptor signaling pathway	The series of molecular signals generated as a consequence of a G protein-coupled acetylcholine receptor binding to its physiological ligand, where the pathway proceeds with inhibition of adenylyl cyclase and a subsequent decrease in the concentration of cyclic AMP (cAMP).
red	200	193	2	7.53120431846519e-05	1	14	0.0725388601036269	317	GO:0097060	CC	synaptic membrane	A specialized area of membrane on either the presynaptic or the postsynaptic side of a synapse, the junction between a nerve fiber of one neuron and another neuron or muscle fiber or glial cell.
red	200	193	3	0.000226499778488421	1	11	0.0569948186528497	230	GO:0045211	CC	postsynaptic membrane	A specialized area of membrane facing the presynaptic membrane on the tip of the nerve ending and separated from it by a minute cleft (the synaptic cleft). Neurotransmitters cross the synaptic cleft and transmit the signal to the postsynaptic membrane.
red	200	193	4	0.000247748291615435	1	3	0.0155440414507772	10	GO:0014029	BP	neural crest formation	The formation of the specialized region of ectoderm between the neural ectoderm (neural plate) and non-neural ectoderm. The neural crest gives rise to the neural crest cells that migrate away from this region as neural tube formation procedes.
red	200	193	5	0.000277216253447641	1	34	0.176165803108808	1395	GO:0007267	BP	cell-cell signaling	Any process that mediates the transfer of information from one cell to another. This process includes signal transduction in the receiving cell and, where applicable, release of a ligand and any processes that actively facilitate its transport and presentation to the receiving cell. Examples include signaling via soluble ligands, via cell adhesion molecules and via gap junctions.
red	200	193	6	0.000288308325284981	1	19	0.0984455958549223	592	GO:0099536	BP	synaptic signaling	Cell-cell signaling to, from or within a synapse.
red	200	193	7	0.000506075964441235	1	18	0.0932642487046632	570	GO:0007268	BP	chemical synaptic transmission	The vesicular release of classical neurotransmitter molecules from a presynapse, across a chemical synapse, the subsequent activation of neurotransmitter receptors at the postsynapse of a target cell (neuron, muscle, or secretory cell) and the effects of this activation on the postsynaptic membrane potential and ionic composition of the postsynaptic cytosol. This process encompasses both spontane…
red	200	193	8	0.000895075088484762	1	3	0.0155440414507772	15	GO:0007213	BP	G protein-coupled acetylcholine receptor signaling pathway	Any series of molecular signals initiated by an acetylcholine receptor on the surface of the target cell binding to one of its physiological ligands, and proceeding with the activated receptor promoting the exchange of GDP for GTP on the alpha-subunit of an associated heterotrimeric G-protein complex. The GTP-bound activated alpha-G-protein then dissociates from the beta- and gamma-subunits to fu…
red	200	193	9	0.00100552842847029	1	2	0.0103626943005181	4	GO:0016907	MF	G protein-coupled acetylcholine receptor activity	Combining with acetylcholine and transmitting the signal across the membrane by activating an associated G-protein; promotes the exchange of GDP for GTP on the alpha subunit of a heterotrimeric G-protein complex.
red	200	193	10	0.00103695600494416	1	6	0.0310880829015544	88	GO:0099055	CC	integral component of postsynaptic membrane	The component of the postsynaptic membrane consisting of the gene products and protein complexes having at least some part of their peptide sequence embedded in the hydrophobic region of the membrane.
red	200	193	11	0.00123491792805301	1	6	0.0310880829015544	91	GO:0099175	BP	regulation of postsynapse organization	Any process that modulates the physical form of a postsynapse.
red	200	193	12	0.0012911515281446	1	5	0.0259067357512953	62	GO:0048678	BP	response to axon injury	Any process that results in a change in state or activity of a cell or an organism (in terms of movement, secretion, enzyme production, gene expression, etc.) as a result of an axon injury stimulus.
red	200	193	13	0.00132511111657003	1	8	0.0414507772020725	162	GO:0048839	BP	inner ear development	The process whose specific outcome is the progression of the inner ear over time, from its formation to the mature structure.
red	200	193	14	0.00140849183815606	1	7	0.0362694300518135	127	GO:0001837	BP	epithelial to mesenchymal transition	A transition where an epithelial cell loses apical/basolateral polarity, severs intercellular adhesive junctions, degrades basement membrane components and becomes a migratory mesenchymal cell.
red	200	193	15	0.00147985604150197	1	9	0.0466321243523316	204	GO:0050803	BP	regulation of synapse structure or activity	Any process that modulates the physical form or the activity of a synapse, the junction between a neuron and a target (neuron, muscle, or secretory cell).
red	200	193	16	0.00155948288199126	1	3	0.0155440414507772	18	GO:0060039	BP	pericardium development	The process whose specific outcome is the progression of the pericardium over time, from its formation to the mature structure. The pericardium is a double-walled sac that contains the heart and the roots of the aorta, vena cava and the pulmonary artery.
red	200	193	17	0.00155948288199126	1	3	0.0155440414507772	18	GO:0095500	BP	acetylcholine receptor signaling pathway	The series of molecular signals generated as a consequence of an acetylcholine receptor binding to one of its physiological ligands.
red	200	193	18	0.00166143351145874	1	2	0.0103626943005181	5	GO:0048677	BP	axon extension involved in regeneration	Long distance growth of a single axon process involved in regeneration of the neuron.
red	200	193	19	0.00168548282198102	1	16	0.0829015544041451	531	GO:0098794	CC	postsynapse	The part of a synapse that is part of the post-synaptic cell.
red	200	193	20	0.00213715816817403	1	3	0.0155440414507772	20	GO:1905144	BP	response to acetylcholine	NA
red	200	193	21	0.00213715816817403	1	3	0.0155440414507772	20	GO:1905145	BP	cellular response to acetylcholine	NA
red	200	193	22	0.00235820718352751	1	4	0.0207253886010363	43	GO:0048747	BP	muscle fiber development	The process whose specific outcome is the progression of the muscle fiber over time, from its formation to the mature structure. In skeletal muscle, fibers are formed by the maturation of myotubes. They can be classed as slow, intermediate/fast or fast.
red	200	193	23	0.00246949463480752	1	3	0.0155440414507772	21	GO:0048741	BP	skeletal muscle fiber development	The process whose specific outcome is the progression of the skeletal muscle fiber over time, from its formation to the mature structure. Muscle fibers are formed by the maturation of myotubes. They can be classed as slow, intermediate/fast or fast.
red	200	193	24	0.0024706887310718	1	2	0.0103626943005181	6	GO:0042048	BP	olfactory behavior	The behavior of an organism in response to an odor.
red	200	193	25	0.00267421359536227	1	26	0.134715025906736	1109	GO:0045202	CC	synapse	The junction between an axon of one neuron and a dendrite of another neuron, a muscle fiber or a glial cell. As the axon approaches the synapse it enlarges into a specialized structure, the presynaptic terminal bouton, which contains mitochondria and synaptic vesicles. At the tip of the terminal bouton is the presynaptic membrane; facing it, and separated from it by a minute cleft (the synaptic c…
red	200	193	26	0.00276278711853194	1	13	0.0673575129533679	407	GO:0010817	BP	regulation of hormone levels	Any process that modulates the levels of hormone within an organism or a tissue. A hormone is any substance formed in very small amounts in one specialized organ or group of cells and carried (sometimes in the bloodstream) to another organ or group of cells in the same organism, upon which it has a specific regulatory action.
red	200	193	27	0.00283207299629495	1	3	0.0155440414507772	22	GO:0016578	BP	histone deubiquitination	The modification of histones by removal of ubiquitin groups.
red	200	193	28	0.00283207299629495	1	3	0.0155440414507772	22	GO:0048679	BP	regulation of axon regeneration	Any process that modulates the frequency, rate or extent of axon regeneration.
red	200	193	29	0.00283350144378472	1	5	0.0259067357512953	74	GO:0098839	CC	postsynaptic density membrane	The membrane component of the postsynaptic density. This is the region of the postsynaptic membrane in which the population of neurotransmitter receptors involved in synaptic transmission are concentrated.
red	200	193	30	0.00294161743677219	1	8	0.0414507772020725	184	GO:0043583	BP	ear development	The process whose specific outcome is the progression of the ear over time, from its formation to the mature structure. The ear is the sense organ in vertebrates that is specialized for the detection of sound, and the maintenance of balance. Includes the outer ear and middle ear, which collect and transmit sound waves; and the inner ear, which contains the organs of balance and (except in fish) h…
salmon	62	62	1	2.8279376717539e-07	0.00518870004013405	5	0.0806451612903226	34	GO:0043243	BP	positive regulation of protein-containing complex disassembly	Any process that activates or increases the frequency, rate or extent of protein complex disassembly, the disaggregation of a protein complex into its constituent components.
salmon	62	62	2	1.74035630698453e-05	0.319320575205522	2	0.032258064516129	2	GO:0005009	MF	insulin-activated receptor activity	Combining with insulin and transmitting the signal across the plasma membrane to initiate a change in cell activity.
salmon	62	62	3	2.18566854377617e-05	0.401026464412052	10	0.161290322580645	465	GO:0007423	BP	sensory organ development	The process whose specific outcome is the progression of sensory organs over time, from its formation to the mature structure.
salmon	62	62	4	5.20690048426173e-05	0.955362100852343	2	0.032258064516129	3	GO:0005899	CC	insulin receptor complex	A disulfide-bonded, heterotetrameric receptor complex. The alpha chains are entirely extracellular, while each beta chain has one transmembrane domain. The ligand binds to the alpha subunit extracellular domain and the kinase is associated with the beta subunit intracellular domain.
salmon	62	62	5	5.28703676571325e-05	0.970065505773068	7	0.112903225806452	233	GO:0048562	BP	embryonic organ morphogenesis	Morphogenesis, during the embryonic phase, of a tissue or tissues that work together to perform a specific function or functions. Morphogenesis is the process in which anatomical structures are generated and organized. Organs are commonly observed as visibly distinct structures, but may also exist as loosely associated clusters of cells that work together to perform a specific function or functio…
salmon	62	62	6	5.71650363620613e-05	1	18	0.290322580645161	1579	GO:0045595	BP	regulation of cell differentiation	Any process that modulates the frequency, rate or extent of cell differentiation, the process in which relatively unspecialized cells acquire specialized structural and functional features.
salmon	62	62	7	5.93430691269741e-05	1	6	0.0967741935483871	162	GO:0048839	BP	inner ear development	The process whose specific outcome is the progression of the inner ear over time, from its formation to the mature structure.
salmon	62	62	8	7.08823850389608e-05	1	18	0.290322580645161	1605	GO:0042592	BP	homeostatic process	Any biological process involved in the maintenance of an internal steady state.
salmon	62	62	9	8.54063771099093e-05	1	5	0.0806451612903226	107	GO:0055123	BP	digestive system development	The process whose specific outcome is the progression of the digestive system over time, from its formation to the mature structure. The digestive system is the entire structure in which digestion takes place. Digestion is all of the physical, chemical, and biochemical processes carried out by multicellular organisms to break down ingested nutrients into components that may be easily absorbed and…
salmon	62	62	10	0.00010164935238914	1	5	0.0806451612903226	111	GO:0043244	BP	regulation of protein-containing complex disassembly	Any process that modulates the frequency, rate or extent of protein complex disassembly, the disaggregation of a protein complex into its constituent components.
salmon	62	62	11	0.000103855491692049	1	2	0.032258064516129	4	GO:0045905	BP	positive regulation of translational termination	Any process that activates or increases the frequency, rate or extent of translational termination.
salmon	62	62	12	0.000119949227410691	1	6	0.0967741935483871	184	GO:0043583	BP	ear development	The process whose specific outcome is the progression of the ear over time, from its formation to the mature structure. The ear is the sense organ in vertebrates that is specialized for the detection of sound, and the maintenance of balance. Includes the outer ear and middle ear, which collect and transmit sound waves; and the inner ear, which contains the organs of balance and (except in fish) h…
salmon	62	62	13	0.000140301314279962	1	4	0.0645161290322581	63	GO:0031016	BP	pancreas development	The process whose specific outcome is the progression of the pancreas over time, from its formation to the mature structure. The pancreas is an endoderm derived structure that produces precursors of digestive enzymes and blood glucose regulating enzymes.
salmon	62	62	14	0.000206881441869603	1	9	0.145161290322581	494	GO:0048598	BP	embryonic morphogenesis	The process in which anatomical structures are generated and organized during the embryonic phase. The embryonic phase begins with zygote formation. The end of the embryonic phase is organism-specific. For example, it would be at birth for mammals, larval hatching for insects and seed dormancy in plants.
salmon	62	62	15	0.000213576127042605	1	5	0.0806451612903226	130	GO:0120161	BP	regulation of cold-induced thermogenesis	NA
salmon	62	62	16	0.000258232493056598	1	2	0.032258064516129	6	GO:0043559	MF	insulin binding	Interacting selectively and non-covalently with insulin, a polypeptide hormone produced by the islets of Langerhans of the pancreas in mammals, and by the homologous organs of other organisms.
salmon	62	62	17	0.000263432017333592	1	5	0.0806451612903226	136	GO:1990845	BP	adaptive thermogenesis	NA
salmon	62	62	18	0.000353178072296126	1	4	0.0645161290322581	80	GO:0060021	BP	roof of mouth development	The biological process whose specific outcome is the progression of the roof of the mouth from an initial condition to its mature state. This process begins with the formation of the structure and ends with the mature structure. The roof of the mouth is the partition that separates the nasal and oral cavities.
salmon	62	62	19	0.000355108426737471	1	23	0.370967741935484	2692	GO:0051173	BP	positive regulation of nitrogen compound metabolic process	Any process that activates or increases the frequency, rate or extent of the chemical reactions and pathways involving nitrogen or nitrogenous compounds.
salmon	62	62	20	0.000365403765909422	1	34	0.548387096774194	4899	GO:0051171	BP	regulation of nitrogen compound metabolic process	Any process that modulates the frequency, rate or extent of the chemical reactions and pathways involving nitrogen or nitrogenous compounds.
salmon	62	62	21	0.000367593223686864	1	12	0.193548387096774	915	GO:0000978	MF	RNA polymerase II cis-regulatory region sequence-specific DNA binding	Interacting selectively and non-covalently with a specific upstream regulatory DNA sequence (transcription factor recognition sequence or binding site) located in cis relative to the transcription start site (i.e., on the same strand of DNA) of a gene transcribed by RNA polymerase II.
salmon	62	62	22	0.000439862418835088	1	5	0.0806451612903226	152	GO:0001659	BP	temperature homeostasis	A homeostatic process in which an organism modulates its internal body temperature.
salmon	62	62	23	0.000464726624060153	1	12	0.193548387096774	939	GO:0000987	MF	cis-regulatory region sequence-specific DNA binding	Interacting selectively and non-covalently with a specific upstream regulatory DNA sequence (transcription factor recognition sequence or binding site) located in cis relative to the transcription start site (i.e., on the same strand of DNA) of a gene transcribed by some RNA polymerase. The proximal promoter is in cis with and relatively close to the core promoter.
salmon	62	62	24	0.000538072129938347	1	3	0.0483870967741935	38	GO:0048546	BP	digestive tract morphogenesis	The process in which the anatomical structures of the digestive tract are generated and organized. The digestive tract is the anatomical structure through which food passes and is processed.
salmon	62	62	25	0.000571894185739543	1	5	0.0806451612903226	161	GO:0009952	BP	anterior/posterior pattern specification	The regionalization process in which specific areas of cell differentiation are determined along the anterior-posterior axis. The anterior-posterior axis is defined by a line that runs from the head or mouth of an organism to the tail or opposite end of the organism.
salmon	62	62	26	0.000614733416359297	1	2	0.032258064516129	9	GO:0045653	BP	negative regulation of megakaryocyte differentiation	Any process that stops, prevents, or reduces the frequency, rate or extent of megakaryocyte differentiation.
salmon	62	62	27	0.000614733416359297	1	2	0.032258064516129	9	GO:0043560	MF	insulin receptor substrate binding	Interacting selectively and non-covalently with any of the insulin receptor substrate (IRS) proteins, adaptor proteins that bind to the transphosphorylated insulin and insulin-like growth factor receptors, are themselves phosphorylated and in turn recruit SH2 domain-containing signaling molecules to form a productive signaling complex.
salmon	62	62	28	0.000732968505242334	1	7	0.112903225806452	358	GO:0048568	BP	embryonic organ development	Development, taking place during the embryonic phase, of a tissue or tissues that work together to perform a specific function or functions. Development pertains to the process whose specific outcome is the progression of a structure over time, from its formation to the mature structure. Organs are commonly observed as visibly distinct structures, but may also exist as loosely associated clusters…
salmon	62	62	29	0.00079205208310556	1	4	0.0645161290322581	99	GO:0048565	BP	digestive tract development	The process whose specific outcome is the progression of the digestive tract over time, from its formation to the mature structure. The digestive tract is the anatomical structure through which food passes and is processed.
salmon	62	62	30	0.000797596405503721	1	23	0.370967741935484	2844	GO:0031325	BP	positive regulation of cellular metabolic process	Any process that activates or increases the frequency, rate or extent of the chemical reactions and pathways by which individual cells transform chemical substances.
tan	64	64	1	1.85539836852502e-05	0.340428492656971	2	0.03125	2	GO:0010260	BP	animal organ senescence	The process that occurs in an animal organ near the end of its active life that is associated with the dismantling of cell components and membranes, and an overall decline in metabolism.
tan	64	64	2	0.000846360326938602	1	5	0.078125	170	GO:0005741	CC	mitochondrial outer membrane	The outer, i.e. cytoplasm-facing, lipid bilayer of the mitochondrial envelope.
tan	64	64	3	0.001489634763171	1	5	0.078125	193	GO:0019867	CC	outer membrane	The external membrane of Gram-negative bacteria or certain organelles such as mitochondria and chloroplasts; freely permeable to most ions and metabolites.
tan	64	64	4	0.00214081117817009	1	2	0.03125	16	GO:0043395	MF	heparan sulfate proteoglycan binding	Interacting selectively and non-covalently with a heparan sulfate proteoglycan, any proteoglycan containing heparan sulfate as the glycosaminoglycan carbohydrate unit.
tan	64	64	5	0.0024194778779322	1	2	0.03125	17	GO:0016553	BP	base conversion or substitution editing	Any base modification or substitution events that result in alterations in the coding potential or structural properties of RNAs as a result of changes in the base-pairing properties of the modified ribonucleoside(s).
tan	64	64	6	0.00434133767467104	1	1	0.015625	1	GO:0006480	BP	N-terminal protein amino acid methylation	The methylation of the N-terminal amino acid of a protein.
tan	64	64	7	0.00434133767467104	1	1	0.015625	1	GO:0015805	BP	S-adenosyl-L-methionine transport	The directed movement of S-adenosylmethionine, S-(5'-adenosyl)-L-methionine, an important intermediate in one-carbon metabolism, into, out of or within a cell, or between cells, by means of some agent such as a transporter or pore.
tan	64	64	8	0.00434133767467104	1	1	0.015625	1	GO:0018011	BP	N-terminal peptidyl-alanine methylation	The methylation of the N-terminal alanine of proteins.
tan	64	64	9	0.00434133767467104	1	1	0.015625	1	GO:0018012	BP	N-terminal peptidyl-alanine trimethylation	The trimethylation of the N-terminal alanine of proteins to form the derivative peptidyl-N,N,N-trimethyl-L-alanine.
tan	64	64	10	0.00434133767467104	1	1	0.015625	1	GO:0018013	BP	N-terminal peptidyl-glycine methylation	The methylation of the N-terminal glycine of proteins to form the derivative N-methylglycine.
tan	64	64	11	0.00434133767467104	1	1	0.015625	1	GO:0018016	BP	N-terminal peptidyl-proline dimethylation	The methylation of the N-terminal proline of proteins to form the derivative N,N-dimethyl-L-proline.
tan	64	64	12	0.00434133767467104	1	1	0.015625	1	GO:0035568	BP	N-terminal peptidyl-proline methylation	The methylation of the N-terminal proline of proteins.
tan	64	64	13	0.00434133767467104	1	1	0.015625	1	GO:0035570	BP	N-terminal peptidyl-serine methylation	The methylation of the N-terminal serine of proteins.
tan	64	64	14	0.00434133767467104	1	1	0.015625	1	GO:0035572	BP	N-terminal peptidyl-serine dimethylation	The dimethylation of the N-terminal serine of proteins to form the derivative N,N-dimethylserine.
tan	64	64	15	0.00434133767467104	1	1	0.015625	1	GO:0035573	BP	N-terminal peptidyl-serine trimethylation	The trimethylation of the N-terminal serine of proteins to form the derivative N,N,N-trimethylserine.
tan	64	64	16	0.00434133767467104	1	1	0.015625	1	GO:0060404	BP	axonemal microtubule depolymerization	The removal of tubulin heterodimers from one or both ends of an axonemal microtubule. An axonemal microtubule is a microtubule in the axoneme of a cilium or flagellum; an axoneme contains nine modified doublet microtubules surrounding a pair of single microtubules.
tan	64	64	17	0.00434133767467104	1	1	0.015625	1	GO:0070462	BP	plus-end specific microtubule depolymerization	The removal of tubulin heterodimers from the plus end of a microtubule.
tan	64	64	18	0.00434133767467104	1	1	0.015625	1	GO:0097552	BP	mitochondrial double-strand break repair via homologous recombination	The repair of a double-strand break in mitochondrial DNA in which the broken DNA molecule is repaired using homologous sequences.
tan	64	64	19	0.00434133767467104	1	1	0.015625	1	GO:1901962	BP	S-adenosyl-L-methionine transmembrane transport	NA
tan	64	64	20	0.00434133767467104	1	1	0.015625	1	GO:1903893	BP	positive regulation of ATF6-mediated unfolded protein response	NA
tan	64	64	21	0.00434133767467104	1	1	0.015625	1	GO:1990744	BP	primary miRNA methylation	NA
tan	64	64	22	0.00434133767467104	1	1	0.015625	1	GO:0005848	CC	mRNA cleavage stimulating factor complex	A protein complex required for mRNA cleavage but not for poly(A) addition.
tan	64	64	23	0.00434133767467104	1	1	0.015625	1	GO:0042825	CC	TAP complex	A heterodimer composed of the subunits TAP1 and TAP2 (transporter associated with antigen presentation). Functions in the transport of antigenic peptides from the cytosol to the lumen of the endoplasmic reticulum.
tan	64	64	24	0.00434133767467104	1	1	0.015625	1	GO:0000095	MF	S-adenosyl-L-methionine transmembrane transporter activity	Enables the transfer of S-adenosylmethionine from one side of a membrane to the other. S-adenosylmethionine is S-(5'-adenosyl)-L-methionine, an important intermediate in one-carbon metabolism.
tan	64	64	25	0.00434133767467104	1	1	0.015625	1	GO:0008260	MF	3-oxoacid CoA-transferase activity	Catalysis of the reaction: succinyl-CoA + a 3-oxo acid = succinate + a 3-oxo-acyl-CoA.
tan	64	64	26	0.00434133767467104	1	1	0.015625	1	GO:0008893	MF	guanosine-3',5'-bis(diphosphate) 3'-diphosphatase activity	Catalysis of the reaction: guanosine 3',5'-bis(diphosphate) + H2O = guanosine 5'-diphosphate + diphosphate.
tan	64	64	27	0.00434133767467104	1	1	0.015625	1	GO:0038186	MF	lithocholic acid receptor activity	Combining with lithocholic acid and transmitting the signal to initiate a change in cell activity.
tan	64	64	28	0.00434133767467104	1	1	0.015625	1	GO:0047349	MF	D-ribitol-5-phosphate cytidylyltransferase activity	Catalysis of the reaction: D-ribitol 5-phosphate + CTP = CDP-ribitol + diphosphate.
tan	64	64	29	0.00434133767467104	1	1	0.015625	1	GO:0047658	MF	alpha-amino-acid esterase activity	Catalysis of the reaction: an alpha-amino acid ester + H2O = an alpha-amino acid + an alcohol.
tan	64	64	30	0.00434133767467104	1	1	0.015625	1	GO:0071885	MF	N-terminal protein N-methyltransferase activity	Catalysis of the transfer of a methyl group from S-adenosyl-L-methionine (AdoMet) to the alpha-amino group of the N-terminal amino or imino acid residue of a protein substrate. For example, yeast Tae1p and mammalian family member METTL11A preferentially modify the N-terminal residue of substrates with the N-terminal sequence X-Pro-Lys, where X can be Pro, Ala, or Ser.
blue	4639	4502	1	7.81132741570146e-08	0.0014332223542329	180	0.0399822301199467	423	GO:0007600	BP	sensory perception	The series of events required for an organism to receive a sensory stimulus, convert it to a molecular signal, and recognize and characterize the signal. This is a neurological process.
blue	4639	4502	2	6.46568166080465e-06	0.118632327112444	27	0.005997334517992	42	GO:0050907	BP	detection of chemical stimulus involved in sensory perception	The series of events in which a chemical stimulus is received and converted into a molecular signal as part of sensory perception.
blue	4639	4502	3	1.97884290102697e-05	0.363078095480429	57	0.0126610395379831	116	GO:0003341	BP	cilium movement	The directed, self-propelled movement of a cilium.
blue	4639	4502	4	2.8796226378675e-05	0.528353161595928	422	0.0937361172812084	1178	GO:0000981	MF	DNA-binding transcription factor activity, RNA polymerase II-specific	Interacting selectively and non-covalently with a specific double-stranded genomic DNA sequence (sometimes referred to as a motif) within the regulatory region of a RNA polymerase II-transcribed gene to modulate transcription. Regulatory regions include promoters (proximal and distal) and enhancers. Genes are transcriptional units.
blue	4639	4502	5	3.72209417123546e-05	0.682929838538283	31	0.00688582852065749	54	GO:0035082	BP	axoneme assembly	The assembly and organization of an axoneme, the bundle of microtubules and associated proteins that forms the core of cilia (also called flagella) in eukaryotic cells and is responsible for their movements.
blue	4639	4502	6	3.76358906660206e-05	0.690543321940145	39	0.00866281652598845	73	GO:0007606	BP	sensory perception of chemical stimulus	The series of events required for an organism to receive a sensory chemical stimulus, convert it to a molecular signal, and recognize and characterize the signal. This is a neurological process.
blue	4639	4502	7	3.82817104551642e-05	0.702392823431353	439	0.0975122167925366	1233	GO:0003700	MF	DNA-binding transcription factor activity	Interacting selectively and non-covalently with a specific double-stranded genomic DNA sequence (sometimes referred to as a motif) within the regulatory region of a gene to modulate transcription. Regulatory regions include promoters (proximal and distal) and enhancers. Genes are transcriptional units, and include bacterial operons.
blue	4639	4502	8	5.73866556777601e-05	1	404	0.0897378942692137	1131	GO:0000977	MF	RNA polymerase II transcription regulatory region sequence-specific DNA binding	Interacting selectively and non-covalently with a specific sequence of DNA that is part of a regulatory region that controls the transcription of a gene or cistron by RNA polymerase II.
blue	4639	4502	9	7.07464363785044e-05	1	46	0.010217681030653	92	GO:0050906	BP	detection of stimulus involved in sensory perception	The series of events involved in sensory perception in which a sensory stimulus is received and converted into a molecular signal.
blue	4639	4502	10	7.93627796473536e-05	1	445	0.0988449577965349	1260	GO:0005887	CC	integral component of plasma membrane	The component of the plasma membrane consisting of the gene products and protein complexes having at least some part of their peptide sequence embedded in the hydrophobic region of the membrane.
blue	4639	4502	11	9.09000018060297e-05	1	141	0.0313194135939582	353	GO:0022803	MF	passive transmembrane transporter activity	Enables the transfer of a single solute from one side of a membrane to the other by a mechanism involving conformational change, either by facilitated diffusion or in a membrane potential dependent process if the solute is charged.
blue	4639	4502	12	9.88950991138494e-05	1	131	0.0290981785872945	325	GO:0046873	MF	metal ion transmembrane transporter activity	Enables the transfer of metal ions from one side of a membrane to the other.
blue	4639	4502	13	0.000121207828498715	1	41	0.00910706352732119	81	GO:0001578	BP	microtubule bundle formation	A process that results in a parallel arrangement of microtubules.
blue	4639	4502	14	0.000121243292275533	1	140	0.0310972900932919	352	GO:0015267	MF	channel activity	Enables the energy-independent facilitated diffusion, mediated by passage of a solute through a transmembrane aqueous pore or channel. Stereospecificity is not exhibited but this transport may be specific for a particular molecular species or class of molecules.
blue	4639	4502	15	0.000142887378144234	1	51	0.0113282985339849	107	GO:0015079	MF	potassium ion transmembrane transporter activity	Enables the transfer of potassium ions (K+) from one side of a membrane to the other.
blue	4639	4502	16	0.000155136044328177	1	1308	0.290537538871613	3987	GO:0031224	CC	intrinsic component of membrane	The component of a membrane consisting of the gene products having some covalently attached portion, for example part of a peptide sequence or some other covalently attached group such as a GPI anchor, which spans or is embedded in one or both leaflets of the membrane.
blue	4639	4502	17	0.000173121087885392	1	461	0.102398933807197	1319	GO:0031226	CC	intrinsic component of plasma membrane	The component of the plasma membrane consisting of the gene products and protein complexes having either part of their peptide sequence embedded in the hydrophobic region of the membrane or some other covalently attached group such as a GPI anchor that is similarly embedded in the membrane.
blue	4639	4502	18	0.000200329260447203	1	114	0.0253220790759662	281	GO:0004930	MF	G protein-coupled receptor activity	Combining with an extracellular signal and transmitting the signal across the membrane by activating an associated G-protein; promotes the exchange of GDP for GTP on the alpha subunit of a heterotrimeric G-protein complex.
blue	4639	4502	19	0.000232321764436287	1	18	0.00399822301199467	28	GO:0050911	BP	detection of chemical stimulus involved in sensory perception of smell	The series of events involved in the perception of smell in which an olfactory chemical stimulus is received and converted into a molecular signal.
blue	4639	4502	20	0.000232321764436287	1	18	0.00399822301199467	28	GO:0004984	MF	olfactory receptor activity	Combining with an odorant and transmitting the signal from one side of the membrane to the other to initiate a change in cell activity in response to detection of smell.
blue	4639	4502	21	0.000242799587585748	1	129	0.0286539315859618	325	GO:0005216	MF	ion channel activity	Enables the facilitated diffusion of an ion (by an energy-independent process) by passage through a transmembrane aqueous pore or channel without evidence for a carrier-mediated mechanism. May be either selective (it enables passage of a specific ion only) or non-selective (it enables passage of two or more ions of same charge but different size).
blue	4639	4502	22	0.000249375021722112	1	22	0.00488671701466015	37	GO:1904315	MF	transmitter-gated ion channel activity involved in regulation of postsynaptic membrane potential	NA
blue	4639	4502	23	0.000269903585460262	1	101	0.0224344735673034	246	GO:1902495	CC	transmembrane transporter complex	NA
blue	4639	4502	24	0.000291799438237433	1	11	0.00244335850733008	14	GO:0043950	BP	positive regulation of cAMP-mediated signaling	Any process which activates, maintains or increases the frequency, rate or extent of cAMP-mediated signaling, a series of molecular signals in which a cell uses cyclic AMP to convert an extracellular signal into a response.
blue	4639	4502	25	0.000292378932204851	1	38	0.00844069302532208	76	GO:0005267	MF	potassium channel activity	Enables the facilitated diffusion of a potassium ion (by an energy-independent process) involving passage through a transmembrane aqueous pore or channel without evidence for a carrier-mediated mechanism.
blue	4639	4502	26	0.000334781861318848	1	451	0.100177698800533	1297	GO:1990837	MF	sequence-specific double-stranded DNA binding	NA
blue	4639	4502	27	0.000358579553757352	1	49	0.0108840515326522	105	GO:0015276	MF	ligand-gated ion channel activity	Enables the transmembrane transfer of an ion by a channel that opens when a specific ligand has been bound by the channel complex or one of its constituent parts.
blue	4639	4502	28	0.00038317727495033	1	19	0.00422034651266104	31	GO:0000780	CC	condensed nuclear chromosome, centromeric region	The region of a condensed nuclear chromosome that includes the centromere and associated proteins, including the kinetochore. In monocentric chromosomes, this region corresponds to a single area of the chromosome, whereas in holocentric chromosomes, it is evenly distributed along the chromosome.
blue	4639	4502	29	0.000403642529293091	1	53	0.0117725455353176	116	GO:0000779	CC	condensed chromosome, centromeric region	The region of a condensed chromosome that includes the centromere and associated proteins, including the kinetochore. In monocentric chromosomes, this region corresponds to a single area of the chromosome, whereas in holocentric chromosomes, it is evenly distributed along the chromosome.
blue	4639	4502	30	0.000457996330259723	1	68	0.0151043980453132	157	GO:0007601	BP	visual perception	The series of events required for an organism to receive a visual stimulus, convert it to a molecular signal, and recognize and characterize the signal. Visual stimuli are detected in the form of photons and are processed to form an image.
yellow	1347	1333	1	7.42310477350081e-76	1.36199126384193e-71	379	0.284321080270068	1642	GO:0006955	BP	immune response	Any immune system process that functions in the calibrated response of an organism to a potential internal or invasive threat.
yellow	1347	1333	2	6.55874501077344e-72	1.20339853457671e-67	479	0.35933983495874	2465	GO:0002376	BP	immune system process	Any process involved in the development or functioning of the immune system, an organismal system for calibrated responses to potential internal or invasive threats.
yellow	1347	1333	3	1.14471037782205e-61	2.10031460122789e-57	273	0.204801200300075	1076	GO:0045321	BP	leukocyte activation	A change in morphology and behavior of a leukocyte resulting from exposure to a specific antigen, mitogen, cytokine, cellular ligand, or soluble factor.
yellow	1347	1333	4	4.79293226828216e-61	8.79407212584411e-57	290	0.217554388597149	1197	GO:0001775	BP	cell activation	A change in the morphology or behavior of a cell resulting from exposure to an activating factor such as a cellular or soluble ligand.
yellow	1347	1333	5	1.653024116982e-55	3.03296864983857e-51	183	0.13728432108027	581	GO:0002274	BP	myeloid leukocyte activation	A change in the morphology or behavior of a myeloid leukocyte resulting from exposure to an activating factor such as a cellular or soluble ligand.
yellow	1347	1333	6	8.98109655619499e-52	1.64785159613066e-47	186	0.13953488372093	629	GO:0002263	BP	cell activation involved in immune response	A change in the morphology or behavior of a cell resulting from exposure to an activating factor such as a cellular or soluble ligand, leading to the initiation or perpetuation of an immune response.
yellow	1347	1333	7	1.474982542383e-51	2.70629796876433e-47	185	0.138784696174044	625	GO:0002366	BP	leukocyte activation involved in immune response	A change in morphology and behavior of a leukocyte resulting from exposure to a specific antigen, mitogen, cytokine, cellular ligand, or soluble factor, leading to the initiation or perpetuation of an immune response.
yellow	1347	1333	8	2.48426357612929e-51	4.55812680948201e-47	401	0.300825206301575	2178	GO:0031982	CC	vesicle	Any small, fluid-filled, spherical organelle enclosed by membrane.
yellow	1347	1333	9	8.64482054488896e-51	1.58615167357623e-46	390	0.292573143285821	2098	GO:0031410	CC	cytoplasmic vesicle	A vesicle found in the cytoplasm of a cell.
yellow	1347	1333	10	1.44384786966471e-50	2.64917207126081e-46	390	0.292573143285821	2102	GO:0097708	CC	intracellular vesicle	Any vesicle that is part of the intracellular region.
yellow	1347	1333	11	2.08493566731412e-49	3.82543996238795e-45	156	0.117029257314329	478	GO:0043299	BP	leukocyte degranulation	The regulated exocytosis of secretory granules by a leukocyte.
yellow	1347	1333	12	1.32135932282661e-47	2.42443008552227e-43	188	0.141035258814704	679	GO:0002443	BP	leukocyte mediated immunity	Any process involved in the carrying out of an immune response by a leukocyte.
yellow	1347	1333	13	7.54604060873337e-47	1.3845475308904e-42	147	0.110277569392348	448	GO:0042119	BP	neutrophil activation	The change in morphology and behavior of a neutrophil resulting from exposure to a cytokine, chemokine, cellular ligand, or soluble factor.
yellow	1347	1333	14	2.8462974897326e-46	5.22238663416138e-42	144	0.108027006751688	436	GO:0043312	BP	neutrophil degranulation	The regulated exocytosis of secretory granules containing preformed mediators such as proteases, lipases, and inflammatory mediators by a neutrophil.
yellow	1347	1333	15	7.27140762252547e-46	1.33415787058097e-41	144	0.108027006751688	439	GO:0002283	BP	neutrophil activation involved in immune response	The change in morphology and behavior of a neutrophil resulting from exposure to a cytokine, chemokine, cellular ligand, or soluble factor, leading to the initiation or perpetuation of an immune response.
yellow	1347	1333	16	6.24107875874368e-45	1.14511313065429e-40	144	0.108027006751688	446	GO:0002446	BP	neutrophil mediated immunity	Any process involved in the carrying out of an immune response by a neutrophil.
yellow	1347	1333	17	4.37803763943543e-41	8.03282346083612e-37	160	0.120030007501875	571	GO:0000323	CC	lytic vacuole	A vacuole that is maintained at an acidic pH and which contains degradative enzymes, including a wide variety of acid hydrolases.
yellow	1347	1333	18	4.37803763943543e-41	8.03282346083612e-37	160	0.120030007501875	571	GO:0005764	CC	lysosome	A small lytic vacuole that has cell cycle-independent morphology and is found in most animal cells and that contains a variety of hydrolases, most of which have their maximal activities in the pH range 5-6. The contained enzymes display latency if properly isolated. About 40 different lysosomal hydrolases are known and lysosomes have a great variety of morphologies and functions.
yellow	1347	1333	19	2.99423742689422e-40	5.49382683086552e-36	174	0.13053263315829	666	GO:0005773	CC	vacuole	A closed structure, found only in eukaryotic cells, that is completely surrounded by unit membrane and contains liquid material. Cells contain one or several vacuoles, that may have different functions from each other. Vacuoles have a diverse array of functions. They can act as a storage organelle for nutrients or waste products, as a degradative compartment, as a cost-effective way of increasing…
yellow	1347	1333	20	1.44313874192954e-36	2.64787096369232e-32	174	0.13053263315829	707	GO:0045055	BP	regulated exocytosis	A process of exocytosis in which soluble proteins and other substances are initially stored in secretory vesicles for later release. It is found mainly in cells that are specialized for secreting products such as hormones, neurotransmitters, or digestive enzymes rapidly on demand.
yellow	1347	1333	21	4.05027908056563e-36	7.43145205702182e-32	257	0.192798199549887	1306	GO:0006952	BP	defense response	Reactions, triggered in response to the presence of a foreign body or the occurrence of an injury, which result in restriction of damage to the organism attacked or prevention/recovery from the infection caused by the attack.
yellow	1347	1333	22	9.65720416668283e-36	1.77190382050297e-31	188	0.141035258814704	811	GO:0006887	BP	exocytosis	A process of secretion by a cell that results in the release of intracellular molecules (e.g. hormones, matrix proteins) contained within a membrane-bounded vesicle. Exocytosis can occur either by full fusion, when the vesicle collapses into the plasma membrane, or by a kiss-and-run mechanism that involves the formation of a transient contact, a pore, between a granule (for exemple of chromaffin …
yellow	1347	1333	23	1.13756491727691e-35	2.08720411021968e-31	173	0.129782445611403	711	GO:0030141	CC	secretory granule	A small subcellular vesicle, surrounded by a membrane, that is formed from the Golgi apparatus and contains a highly concentrated protein destined for secretion. Secretory granules move towards the periphery of the cell and upon stimulation, their membranes fuse with the cell membrane, and their protein load is exteriorized. Processing of the contained protein may take place in secretory granules.
yellow	1347	1333	24	1.25142639226765e-35	2.29611714453268e-31	258	0.193548387096774	1322	GO:0046903	BP	secretion	The controlled release of a substance by a cell or a tissue.
yellow	1347	1333	25	2.308326576412e-35	4.23531760240073e-31	244	0.18304576144036	1220	GO:0032940	BP	secretion by cell	The controlled release of a substance by a cell.
yellow	1347	1333	26	9.30654798580621e-34	1.70756542443572e-29	201	0.150787696924231	929	GO:0071345	BP	cellular response to cytokine stimulus	Any process that results in a change in state or activity of a cell (in terms of movement, secretion, enzyme production, gene expression, etc.) as a result of a cytokine stimulus.
yellow	1347	1333	27	4.16420948471978e-33	7.64049156256385e-29	313	0.234808702175544	1810	GO:0016192	BP	vesicle-mediated transport	A cellular transport process in which transported substances are moved in membrane-bounded vesicles; transported substances are enclosed in the vesicle lumen or located in the vesicle membrane. The process begins with a step that directs a substance to the forming vesicle, and includes vesicle budding and coating. Vesicles are then targeted to, and fuse with, an acceptor membrane.
yellow	1347	1333	28	5.44523800051844e-33	9.99092268335123e-29	245	0.183795948987247	1268	GO:0002682	BP	regulation of immune system process	Any process that modulates the frequency, rate, or extent of an immune system process.
yellow	1347	1333	29	8.33458064405181e-33	1.52922885657063e-28	209	0.156789197299325	1001	GO:0034097	BP	response to cytokine	Any process that results in a change in state or activity of a cell or an organism (in terms of movement, secretion, enzyme production, gene expression, etc.) as a result of a cytokine stimulus.
yellow	1347	1333	30	2.39076781862674e-31	4.38658079361634e-27	185	0.138784696174044	850	GO:0099503	CC	secretory vesicle	A cytoplasmic, membrane bound vesicle that is capable of fusing to the plasma membrane to release its contents into the extracellular space.

## Sheet: 7. GOEnrichment males
Column1	Column2	Column3	Column4	Column5	Column6	Column7	Column8	Column9	Column10	Column11	Column12	Column13	Column14
Module	Module Size	Background Module Size	Rank	enrichment P-value	Bonferoni P-value	Number Module Genes In Term	Fraction Of Background Module Size	Fraction Of Background Term Size	Background Term Size	Term ID	Term Ontology	Term Name	Term Definition
black	185	178	1	0.00025323946760244	1	9	0.050561797752809	0.0520231213872832	173	GO:0030496	CC	midbody	A thin cytoplasmic bridge formed between daughter cells at the end of cytokinesis. The midbody forms where the contractile ring constricts, and may persist for some time before finally breaking to complete cytokinesis.
black	185	178	2	0.000335430808602881	1	4	0.0224719101123595	0.142857142857143	28	GO:0071539	BP	protein localization to centrosome	A process in which a protein is transported to, or maintained at, the centrosome.
black	185	178	3	0.000404373204938967	1	27	0.151685393258427	0.0241718889883617	1117	GO:0015630	CC	microtubule cytoskeleton	The part of the cytoskeleton (the internal framework of a cell) composed of microtubules and associated proteins.
black	185	178	4	0.000431479599441432	1	2	0.0112359550561798	0.666666666666667	3	GO:1904693	BP	midbrain morphogenesis	NA
black	185	178	5	0.00085609641377744	1	2	0.0112359550561798	0.5	4	GO:0033278	BP	cell proliferation in midbrain	The multiplication or reproduction of cells, resulting in the expansion of a cell population in the midbrain.
black	185	178	6	0.00085609641377744	1	2	0.0112359550561798	0.5	4	GO:0033326	BP	cerebrospinal fluid secretion	The regulated release of cerebrospinal fluid (CSF) from the choroid plexus of the lateral, third and fourth ventricles. The cerebrospinal fluid is a clear liquid that located within the ventricles, spinal canal, and subarachnoid spaces.
black	185	178	7	0.000900795291524261	1	19	0.106741573033708	0.0269121813031161	706	GO:0005815	CC	microtubule organizing center	An intracellular structure that can catalyze gamma-tubulin-dependent microtubule nucleation and that can anchor microtubules by interacting with their minus ends, plus ends or sides.
black	185	178	8	0.00265241663442112	1	11	0.0617977528089888	0.0326409495548961	337	GO:0005819	CC	spindle	The array of microtubules and associated molecules that forms between opposite poles of a eukaryotic cell during mitosis or meiosis and serves to move the duplicated chromosomes apart.
black	185	178	9	0.0027349485111299	1	16	0.0898876404494382	0.0264462809917355	605	GO:0051640	BP	organelle localization	Any process in which an organelle is transported to, and/or maintained in, a specific location.
black	185	178	10	0.00277566663733617	1	11	0.0617977528089888	0.0324483775811209	339	GO:0060271	BP	cilium assembly	The assembly of a cilium, a specialized eukaryotic organelle that consists of a filiform extrusion of the cell surface. Each cilium is bounded by an extrusion of the cytoplasmic membrane, and contains a regular longitudinal array of microtubules, anchored basally in a centriole.
black	185	178	11	0.00292555281867506	1	2	0.0112359550561798	0.285714285714286	7	GO:1904491	BP	protein localization to ciliary transition zone	NA
black	185	178	12	0.00377662007663226	1	6	0.0337078651685393	0.0487804878048781	123	GO:0072686	CC	mitotic spindle	A spindle that forms as part of mitosis. Mitotic and meiotic spindles contain distinctive complements of proteins associated with microtubules.
black	185	178	13	0.00379565066720366	1	4	0.0224719101123595	0.0754716981132075	53	GO:0044380	BP	protein localization to cytoskeleton	A process in which a protein is transported to, or maintained in, a location within the cytoskeleton.
black	185	178	14	0.00386983486798622	1	2	0.0112359550561798	0.25	8	GO:0090235	BP	regulation of metaphase plate congression	Any process that modulates the rate, frequency, or extent of metaphase plate congression, the alignment of chromosomes at the metaphase plate, a plane halfway between the poles of the spindle.
black	185	178	15	0.00386983486798622	1	2	0.0112359550561798	0.25	8	GO:0098976	BP	excitatory chemical synaptic transmission	Synaptic transmission that results in an excitatory postsynaptic potential.
black	185	178	16	0.00410656126690073	1	11	0.0617977528089888	0.030812324929972	357	GO:0044782	BP	cilium organization	A process that is carried out at the cellular level which results in the assembly, arrangement of constituent parts, or disassembly of a cilium, a specialized eukaryotic organelle that consists of a filiform extrusion of the cell surface. Each cilium is bounded by an extrusion of the cytoplasmic membrane, and contains a regular longitudinal array of microtubules, anchored basally in a centriole.
black	185	178	17	0.00433919133757446	1	4	0.0224719101123595	0.0727272727272727	55	GO:0042733	BP	embryonic digit morphogenesis	The process, occurring in the embryo, by which the anatomical structures of the digit are generated and organized. A digit is one of the terminal divisions of an appendage, such as a finger or toe.
black	185	178	18	0.00433919133757446	1	4	0.0224719101123595	0.0727272727272727	55	GO:0051310	BP	metaphase plate congression	The alignment of chromosomes at the metaphase plate (spindle equator), a plane halfway between the poles of the spindle.
black	185	178	19	0.00440897711120309	1	32	0.179775280898876	0.0194292653309047	1647	GO:0007049	BP	cell cycle	The progression of biochemical and morphological phases and events that occur in a cell during successive cell replication or nuclear replication events. Canonically, the cell cycle comprises the replication and segregation of genetic material followed by the division of the cell, but in endocycles or syncytial cells nuclear replication or nuclear division may not be followed by cell division.
black	185	178	20	0.00493612338037713	1	2	0.0112359550561798	0.222222222222222	9	GO:0007512	BP	adult heart development	The process whose specific outcome is the progression of the adult heart over time, from its formation to the mature structure.
black	185	178	21	0.00535859251245438	1	5	0.0280898876404494	0.0537634408602151	93	GO:0097711	BP	ciliary basal body-plasma membrane docking	The docking of a cytosolic centriole/basal body to the plasma membrane via the ciliary transition fibers. In some species this may happen via an intermediate step, by first docking to the ciliary vesicle via the ciliary transition fibers. The basal body-ciliary vesicle then relocates to the plasma membrane, followed by the ciliary vesicle fusing with the plasma membrane, effectively attaching the…
black	185	178	22	0.00593319070254134	1	6	0.0337078651685393	0.0444444444444444	135	GO:0035108	BP	limb morphogenesis	The process in which the anatomical structures of a limb are generated and organized. A limb is a paired appendage of a tetrapod used for locomotion or grasping.
black	185	178	23	0.00593319070254134	1	6	0.0337078651685393	0.0444444444444444	135	GO:0005875	CC	microtubule associated complex	Any multimeric complex connected to a microtubule.
black	185	178	24	0.00637769767170878	1	11	0.0617977528089888	0.029023746701847	379	GO:0016887	MF	ATPase activity	Catalysis of the reaction: ATP + H2O = ADP + phosphate + 2 H+. May or may not be coupled to another reaction.
black	185	178	25	0.00639433832671713	1	5	0.0280898876404494	0.0515463917525773	97	GO:0090630	BP	activation of GTPase activity	Any process that initiates the activity of an inactive GTPase through the replacement of GDP by GTP.
black	185	178	26	0.00723777328490084	1	3	0.0168539325842697	0.0909090909090909	33	GO:0008608	BP	attachment of spindle microtubules to kinetochore	The process in which spindle microtubules become physically associated with the proteins making up the kinetochore complex.
black	185	178	27	0.00734055135729298	1	15	0.0842696629213483	0.0245098039215686	612	GO:0007420	BP	brain development	The process whose specific outcome is the progression of the brain over time, from its formation to the mature structure. Brain development begins with patterning events in the neural tube and ends with the mature structure that is the center of thought and emotion. The brain is responsible for the coordination and control of bodily activities and the interpretation of information from the senses…
black	185	178	28	0.00763937786685707	1	16	0.0898876404494382	0.0237388724035608	674	GO:0010564	BP	regulation of cell cycle process	Any process that modulates a cellular process that is involved in the progression of biochemical and morphological phases and events that occur in a cell during successive cell replication or nuclear replication events.
black	185	178	29	0.00797634544934986	1	8	0.0449438202247191	0.0338983050847458	236	GO:0098813	BP	nuclear chromosome segregation	The process in which genetic material, in the form of nuclear chromosomes, is organized into specific structures and then physically separated and apportioned to two or more sets. Nuclear chromosome segregation begins with the condensation of chromosomes, includes chromosome separation, and ends when chromosomes have completed movement to the spindle poles.
black	185	178	30	0.00898157592255075	1	22	0.123595505617978	0.0207351555136664	1061	GO:0051726	BP	regulation of cell cycle	Any process that modulates the rate or extent of progression through the cell cycle.
blue	3139	3072	1	0.000176981969847408	1	828	0.26953125	0.229680998613037	3605	GO:0046872	MF	metal ion binding	Interacting selectively and non-covalently with any metal ion.
blue	3139	3072	2	0.000238248311679303	1	839	0.273111979166667	0.228984716157205	3664	GO:0043169	MF	cation binding	Interacting selectively and non-covalently with cations, charged atoms or groups of atoms with a net positive charge.
blue	3139	3072	3	0.000807025776543383	1	11	0.00358072916666667	0.55	20	GO:0002717	BP	positive regulation of natural killer cell mediated immunity	Any process that activates or increases the frequency, rate, or extent of natural killer cell mediated immunity.
blue	3139	3072	4	0.000832036838136866	1	16	0.00520833333333333	0.457142857142857	35	GO:0002715	BP	regulation of natural killer cell mediated immunity	Any process that modulates the frequency, rate, or extent of natural killer cell mediated immunity.
blue	3139	3072	5	0.000871886222028032	1	15	0.0048828125	0.46875	32	GO:0042269	BP	regulation of natural killer cell mediated cytotoxicity	Any process that modulates the frequency, rate, or extent of natural killer cell mediated cytotoxicity.
blue	3139	3072	6	0.00087467577409812	1	35	0.0113932291666667	0.346534653465347	101	GO:0000777	CC	condensed chromosome kinetochore	A multisubunit complex that is located at the centromeric region of a condensed chromosome and provides an attachment point for the spindle microtubules.
blue	3139	3072	7	0.00126684421015934	1	10	0.00325520833333333	0.555555555555556	18	GO:0045954	BP	positive regulation of natural killer cell mediated cytotoxicity	Any process that activates or increases the frequency, rate or extent of natural killer cell mediated cytotoxicity.
blue	3139	3072	8	0.0018827273704517	1	4	0.00130208333333333	1	4	GO:0071042	BP	nuclear polyadenylation-dependent mRNA catabolic process	The chemical reactions and pathways occurring in the nucleus and resulting in the breakdown of a messenger RNA (mRNA) molecule, initiated by the enzymatic addition of a sequence of adenylyl residues (polyadenylation) at the 3' end the target mRNA.
blue	3139	3072	9	0.00199262970204179	1	9	0.0029296875	0.5625	16	GO:0000076	BP	DNA replication checkpoint	A cell cycle checkpoint that prevents the initiation of nuclear division until DNA replication is complete, thereby ensuring that progeny inherit a full complement of the genome.
blue	3139	3072	10	0.00227684723349865	1	92	0.0299479166666667	0.273809523809524	336	GO:0034470	BP	ncRNA processing	Any process that results in the conversion of one or more primary non-coding RNA (ncRNA) transcripts into one or more mature ncRNA molecules.
blue	3139	3072	11	0.00251927899011056	1	7	0.00227864583333333	0.636363636363636	11	GO:0090399	BP	replicative senescence	A cell aging process associated with the dismantling of a cell as a response to telomere shortening and/or cellular aging.
blue	3139	3072	12	0.00285612551640516	1	28	0.00911458333333333	0.345679012345679	81	GO:0006400	BP	tRNA modification	The covalent alteration of one or more nucleotides within a tRNA molecule to produce a tRNA molecule with a sequence that differs from that coded genetically.
blue	3139	3072	13	0.0034559825951593	1	9	0.0029296875	0.529411764705882	17	GO:0051923	BP	sulfation	The addition of a sulfate group to a molecule.
blue	3139	3072	14	0.0038119264759103	1	6	0.001953125	0.666666666666667	9	GO:0032817	BP	regulation of natural killer cell proliferation	Any process that modulates the frequency, rate or extent of natural killer cell proliferation.
blue	3139	3072	15	0.00433013941397922	1	45	0.0146484375	0.302013422818792	149	GO:0009451	BP	RNA modification	The covalent alteration of one or more nucleotides within an RNA molecule to produce an RNA molecule with a sequence that differs from that coded genetically.
blue	3139	3072	16	0.00450884612195733	1	20	0.00651041666666667	0.37037037037037	54	GO:0001910	BP	regulation of leukocyte mediated cytotoxicity	Any process that modulates the frequency, rate, or extent of leukocyte mediated cytotoxicity.
blue	3139	3072	17	0.00496197597925418	1	7	0.00227864583333333	0.583333333333333	12	GO:0006068	BP	ethanol catabolic process	The chemical reactions and pathways resulting in the breakdown of ethanol, CH3-CH2-OH, a colorless, water-miscible, flammable liquid produced by alcoholic fermentation.
blue	3139	3072	18	0.00496197597925418	1	7	0.00227864583333333	0.583333333333333	12	GO:0009086	BP	methionine biosynthetic process	The chemical reactions and pathways resulting in the formation of methionine (2-amino-4-(methylthio)butanoic acid), a sulfur-containing, essential amino acid found in peptide linkage in proteins.
blue	3139	3072	19	0.00563020214972596	1	5	0.00162760416666667	0.714285714285714	7	GO:0032819	BP	positive regulation of natural killer cell proliferation	Any process that activates or increases the frequency, rate or extent of natural killer cell proliferation.
blue	3139	3072	20	0.00563020214972596	1	5	0.00162760416666667	0.714285714285714	7	GO:0048039	MF	ubiquinone binding	Interacting selectively and non-covalently with ubiquinone, a quinone derivative with a tail of isoprene units.
blue	3139	3072	21	0.00585698641064544	1	151	0.0491536458333333	0.250830564784053	602	GO:0016773	MF	phosphotransferase activity, alcohol group as acceptor	Catalysis of the transfer of a phosphorus-containing group from one compound (donor) to an alcohol group (acceptor).
blue	3139	3072	22	0.00624681236602519	1	36	0.01171875	0.310344827586207	116	GO:0000779	CC	condensed chromosome, centromeric region	The region of a condensed chromosome that includes the centromere and associated proteins, including the kinetochore. In monocentric chromosomes, this region corresponds to a single area of the chromosome, whereas in holocentric chromosomes, it is evenly distributed along the chromosome.
blue	3139	3072	23	0.00658025977225754	1	19	0.00618489583333333	0.365384615384615	52	GO:0008408	MF	3'-5' exonuclease activity	Catalysis of the hydrolysis of ester linkages within nucleic acids by removing nucleotide residues from the 3' end.
blue	3139	3072	24	0.00784593225935696	1	4	0.00130208333333333	0.8	5	GO:0035095	BP	behavioral response to nicotine	Any process that results in a change in the behavior of an organism as a result of a nicotine stimulus.
blue	3139	3072	25	0.00784593225935696	1	4	0.00130208333333333	0.8	5	GO:0097400	BP	interleukin-17-mediated signaling pathway	A series of molecular signals initiated by the binding of interleukin-17 to a receptor on the surface of a cell, and ending with regulation of a downstream cellular process, e.g. transcription.
blue	3139	3072	26	0.00784593225935696	1	4	0.00130208333333333	0.8	5	GO:0030121	CC	AP-1 adaptor complex	A heterotetrameric AP-type membrane coat adaptor complex that consists of beta1, gamma, mu1 and sigma1 subunits and links clathrin to the membrane surface of a vesicle; vesicles with AP-1-containing coats are normally found primarily in the trans-Golgi network. In at least humans, the AP-1 complex can be heterogeneric due to the existence of multiple subunit isoforms encoded by different genes (g…
blue	3139	3072	27	0.00784593225935696	1	4	0.00130208333333333	0.8	5	GO:0031261	CC	DNA replication preinitiation complex	A protein-DNA complex assembled at eukaryotic DNA replication origins immediately prior to the initiation of DNA replication. The preinitiation complex is formed by the assembly of additional proteins onto an existing prereplicative complex. In budding yeast, the additional proteins might include Cdc45p, Sld2p, Sld3p, Dpb11p, DNA polymerases, and others; in fission yeast the GINS complex is prese…
blue	3139	3072	28	0.00784593225935696	1	4	0.00130208333333333	0.8	5	GO:0004176	MF	ATP-dependent peptidase activity	Catalysis of the reaction: ATP + H2O = ADP + phosphate, to drive the hydrolysis of peptide bonds.
blue	3139	3072	29	0.00784593225935696	1	4	0.00130208333333333	0.8	5	GO:0034338	MF	short-chain carboxylesterase activity	Catalysis of the reaction: a carboxylic ester + H2O = an alcohol + a carboxylic anion, where the carboxylic chain has 8 or fewer carbon atoms.
blue	3139	3072	30	0.00785394206119439	1	6	0.001953125	0.6	10	GO:0001787	BP	natural killer cell proliferation	The expansion of a natural killer cell population by cell division.
brown	2983	2949	1	7.00861410311766e-59	1.28594051564003e-54	592	0.200746015598508	0.360535931790499	1642	GO:0006955	BP	immune response	Any immune system process that functions in the calibrated response of an organism to a potential internal or invasive threat.
brown	2983	2949	2	1.13938834122861e-57	2.09054972848626e-53	797	0.270261105459478	0.323326572008114	2465	GO:0002376	BP	immune system process	Any process involved in the development or functioning of the immune system, an organismal system for calibrated responses to potential internal or invasive threats.
brown	2983	2949	3	2.4268744241682e-44	4.45282919346381e-40	405	0.137334689725331	0.37639405204461	1076	GO:0045321	BP	leukocyte activation	A change in morphology and behavior of a leukocyte resulting from exposure to a specific antigen, mitogen, cytokine, cellular ligand, or soluble factor.
brown	2983	2949	4	3.44920135984373e-43	6.32859465504128e-39	435	0.147507629704985	0.363408521303258	1197	GO:0001775	BP	cell activation	A change in the morphology or behavior of a cell resulting from exposure to an activating factor such as a cellular or soluble ligand.
brown	2983	2949	5	3.48545970948689e-40	6.39512147496655e-36	254	0.0861308918277382	0.437177280550775	581	GO:0002274	BP	myeloid leukocyte activation	A change in the morphology or behavior of a myeloid leukocyte resulting from exposure to an activating factor such as a cellular or soluble ligand.
brown	2983	2949	6	1.89995903977657e-39	3.48604484618204e-35	267	0.0905391658189217	0.424483306836248	629	GO:0002263	BP	cell activation involved in immune response	A change in the morphology or behavior of a cell resulting from exposure to an activating factor such as a cellular or soluble ligand, leading to the initiation or perpetuation of an immune response.
brown	2983	2949	7	3.12799338884442e-39	5.73924226985174e-35	653	0.221430993557138	0.310656517602284	2102	GO:0097708	CC	intracellular vesicle	Any vesicle that is part of the intracellular region.
brown	2983	2949	8	3.19801907976646e-39	5.86772540755551e-35	652	0.221091895557816	0.310772163965682	2098	GO:0031410	CC	cytoplasmic vesicle	A vesicle found in the cytoplasm of a cell.
brown	2983	2949	9	1.62448574299061e-38	2.98060644123918e-34	669	0.226856561546287	0.307162534435262	2178	GO:0031982	CC	vesicle	Any small, fluid-filled, spherical organelle enclosed by membrane.
brown	2983	2949	10	4.69029517205046e-38	8.60575358167819e-34	263	0.0891827738216344	0.4208	625	GO:0002366	BP	leukocyte activation involved in immune response	A change in morphology and behavior of a leukocyte resulting from exposure to a specific antigen, mitogen, cytokine, cellular ligand, or soluble factor, leading to the initiation or perpetuation of an immune response.
brown	2983	2949	11	2.79638121575716e-36	5.13080025467125e-32	215	0.0729060698541879	0.449790794979079	478	GO:0043299	BP	leukocyte degranulation	The regulated exocytosis of secretory granules by a leukocyte.
brown	2983	2949	12	8.21258712854729e-36	1.50684548634586e-31	201	0.0681586978636826	0.461009174311927	436	GO:0043312	BP	neutrophil degranulation	The regulated exocytosis of secretory granules containing preformed mediators such as proteases, lipases, and inflammatory mediators by a neutrophil.
brown	2983	2949	13	2.19713404356526e-35	4.03130154313354e-31	204	0.069175991861648	0.455357142857143	448	GO:0042119	BP	neutrophil activation	The change in morphology and behavior of a neutrophil resulting from exposure to a cytokine, chemokine, cellular ligand, or soluble factor.
brown	2983	2949	14	2.74716561911006e-35	5.04049947794314e-31	201	0.0681586978636826	0.457858769931663	439	GO:0002283	BP	neutrophil activation involved in immune response	The change in morphology and behavior of a neutrophil resulting from exposure to a cytokine, chemokine, cellular ligand, or soluble factor, leading to the initiation or perpetuation of an immune response.
brown	2983	2949	15	4.29919164865397e-34	7.8881568369503e-30	201	0.0681586978636826	0.45067264573991	446	GO:0002446	BP	neutrophil mediated immunity	Any process involved in the carrying out of an immune response by a neutrophil.
brown	2983	2949	16	5.99811106305962e-34	1.10053341785018e-29	270	0.0915564598168871	0.397643593519882	679	GO:0002443	BP	leukocyte mediated immunity	Any process involved in the carrying out of an immune response by a leukocyte.
brown	2983	2949	17	4.87882352103552e-32	8.95166539639597e-28	262	0.0888436758223126	0.393393393393393	666	GO:0005773	CC	vacuole	A closed structure, found only in eukaryotic cells, that is completely surrounded by unit membrane and contains liquid material. Cells contain one or several vacuoles, that may have different functions from each other. Vacuoles have a diverse array of functions. They can act as a storage organelle for nutrients or waste products, as a degradative compartment, as a cost-effective way of increasing…
brown	2983	2949	18	2.43964855200059e-31	4.47626716321069e-27	431	0.146151237707698	0.330015313935681	1306	GO:0006952	BP	defense response	Reactions, triggered in response to the presence of a foreign body or the occurrence of an injury, which result in restriction of damage to the organism attacked or prevention/recovery from the infection caused by the attack.
brown	2983	2949	19	2.93212913010179e-30	5.37987052791077e-26	349	0.11834520176331	0.348651348651349	1001	GO:0034097	BP	response to cytokine	Any process that results in a change in state or activity of a cell or an organism (in terms of movement, secretion, enzyme production, gene expression, etc.) as a result of a cytokine stimulus.
brown	2983	2949	20	6.40264963333382e-30	1.17475815472409e-25	329	0.111563241776874	0.354144241119483	929	GO:0071345	BP	cellular response to cytokine stimulus	Any process that results in a change in state or activity of a cell (in terms of movement, secretion, enzyme production, gene expression, etc.) as a result of a cytokine stimulus.
brown	2983	2949	21	6.49609801831341e-30	1.19190406440014e-25	230	0.0779925398440149	0.402802101576182	571	GO:0000323	CC	lytic vacuole	A vacuole that is maintained at an acidic pH and which contains degradative enzymes, including a wide variety of acid hydrolases.
brown	2983	2949	22	6.49609801831341e-30	1.19190406440014e-25	230	0.0779925398440149	0.402802101576182	571	GO:0005764	CC	lysosome	A small lytic vacuole that has cell cycle-independent morphology and is found in most animal cells and that contains a variety of hydrolases, most of which have their maximal activities in the pH range 5-6. The contained enzymes display latency if properly isolated. About 40 different lysosomal hydrolases are known and lysosomes have a great variety of morphologies and functions.
brown	2983	2949	23	3.26760958470472e-29	5.99541006601622e-25	268	0.0908782638182435	0.376933895921238	711	GO:0030141	CC	secretory granule	A small subcellular vesicle, surrounded by a membrane, that is formed from the Golgi apparatus and contains a highly concentrated protein destined for secretion. Secretory granules move towards the periphery of the cell and upon stimulation, their membranes fuse with the cell membrane, and their protein load is exteriorized. Processing of the contained protein may take place in secretory granules.
brown	2983	2949	24	7.57401564760272e-29	1.38968039102215e-24	266	0.0902000678195999	0.376237623762376	707	GO:0045055	BP	regulated exocytosis	A process of exocytosis in which soluble proteins and other substances are initially stored in secretory vesicles for later release. It is found mainly in cells that are specialized for secreting products such as hormones, neurotransmitters, or digestive enzymes rapidly on demand.
brown	2983	2949	25	8.24719316331005e-29	1.51319500160413e-24	381	0.129196337741607	0.334210526315789	1140	GO:0043207	BP	response to external biotic stimulus	Any process that results in a change in state or activity of a cell or an organism (in terms of movement, secretion, enzyme production, gene expression, etc.) as a result of an external biotic stimulus, an external stimulus caused by, or produced by living things.
brown	2983	2949	26	8.24719316331005e-29	1.51319500160413e-24	381	0.129196337741607	0.334210526315789	1140	GO:0051707	BP	response to other organism	Any process that results in a change in state or activity of a cell or an organism (in terms of movement, secretion, enzyme production, gene expression, etc.) as a result of a stimulus from another living organism.
brown	2983	2949	27	1.61585452829956e-27	2.96476988852403e-23	291	0.098677517802645	0.35881627620222	811	GO:0006887	BP	exocytosis	A process of secretion by a cell that results in the release of intracellular molecules (e.g. hormones, matrix proteins) contained within a membrane-bounded vesicle. Exocytosis can occur either by full fusion, when the vesicle collapses into the plasma membrane, or by a kiss-and-run mechanism that involves the formation of a transient contact, a pore, between a granule (for exemple of chromaffin …
brown	2983	2949	28	1.28663252408636e-26	2.36071335519366e-22	299	0.101390301797219	0.351764705882353	850	GO:0099503	CC	secretory vesicle	A cytoplasmic, membrane bound vesicle that is capable of fusing to the plasma membrane to release its contents into the extracellular space.
brown	2983	2949	29	4.20064602813124e-26	7.70734533241519e-22	405	0.137334689725331	0.319400630914827	1268	GO:0002682	BP	regulation of immune system process	Any process that modulates the frequency, rate, or extent of an immune system process.
brown	2983	2949	30	4.76612846516472e-26	8.74489250788423e-22	240	0.081383519837233	0.376175548589342	638	GO:0019221	BP	cytokine-mediated signaling pathway	A series of molecular signals initiated by the binding of a cytokine to a receptor on the surface of a cell, and ending with regulation of a downstream cellular process, e.g. transcription.
cyan	25	25	1	0.00169583502916781	1	1	0.04	1	1	GO:0090625	BP	mRNA cleavage involved in gene silencing by siRNA	The process in which small interfering RNAs (siRNAs) direct the cleavage of target mRNAs. Once incorporated into a RNA-induced silencing complex (RISC), a siRNA will typically direct cleavage by base pairing with perfect or near-perfect complementarity to the target mRNA.
cyan	25	25	2	0.00169583502916781	1	1	0.04	1	1	GO:0004978	MF	corticotropin receptor activity	Combining with corticotropin to initiate a change in cell activity.
cyan	25	25	3	0.00169583502916781	1	1	0.04	1	1	GO:0070551	MF	endoribonuclease activity, cleaving siRNA-paired mRNA	Catalysis of the endonucleolytic cleavage of the mRNA in a double-stranded RNA molecule formed by the base pairing of an mRNA with an siRNA, yielding 5'-phosphomonoesters.
cyan	25	25	4	0.00309756834852608	1	4	0.16	0.010958904109589	365	GO:0048608	BP	reproductive structure development	The reproductive developmental process whose specific outcome is the progression of structures that will be used in the process of creating new individuals from one or more parents, from their formation to the mature structures.
cyan	25	25	5	0.00322142183511444	1	4	0.16	0.010840108401084	369	GO:0061458	BP	reproductive system development	The progression of the reproductive system over time from its formation to the mature structure. The reproductive system consists of the organs that function in reproduction.
cyan	25	25	6	0.00338890904885936	1	1	0.04	0.5	2	GO:0035279	BP	mRNA cleavage involved in gene silencing by miRNA	The process in which microRNAs (miRNAs) direct the cleavage of target mRNAs. Once incorporated into a RNA-induced silencing complex (RISC), a miRNA base pairing with near-perfect complementarity to the target mRNA will typically direct targeted endonucleolytic cleavage of the mRNA. Many plant miRNAs downregulate gene expression through this mechanism.
cyan	25	25	7	0.00338890904885936	1	1	0.04	0.5	2	GO:0046684	BP	response to pyrethroid	Any process that results in a change in state or activity of a cell or an organism (in terms of movement, secretion, enzyme production, gene expression, etc.) as a result of a pyrethroid stimulus. Pyrethroids are a group of growth regulators, analogous to insect juvenile hormones, that interfere with the development of insect larvae and are used in the control of insects that are harmful in the a…
cyan	25	25	8	0.00338890904885936	1	1	0.04	0.5	2	GO:0002944	CC	cyclin K-CDK12 complex	A protein complex consisting of cyclin Kand cyclin-dependent kinase 12 (CDK12). Cyclins are characterized by periodicity in protein abundance throughout the cell cycle. Cyclin-dependent kinases represent a family of serine/threonine protein kinases that become active upon binding to a cyclin regulatory partner.
cyan	25	25	9	0.00338890904885936	1	1	0.04	0.5	2	GO:0031799	MF	type 2 metabotropic glutamate receptor binding	Interacting selectively and non-covalently with a type 2 metabotropic glutamate receptor.
cyan	25	25	10	0.00338890904885936	1	1	0.04	0.5	2	GO:0090624	MF	endoribonuclease activity, cleaving miRNA-paired mRNA	Catalysis of the endonucleolytic cleavage of the mRNA in a double-stranded RNA molecule formed by the base pairing of an mRNA with an miRNA.
cyan	25	25	11	0.00338890904885936	1	1	0.04	0.5	2	GO:0098808	MF	mRNA cap binding	Interacting selectively and non-covalently with a 7-methylguanosine (m7G) group or derivative located at the 5' end of an mRNA molecule.
cyan	25	25	12	0.00507922636729752	1	1	0.04	0.333333333333333	3	GO:0014707	BP	branchiomeric skeletal muscle development	The process whose specific outcome is the progression of the branchiomeric skeletal muscle over time, from its formation to the mature structure. The branchiomeric muscle is derived from cranial mesoderm and controls facial expression, pharyngeal and laryngeal function, operating the jaw. The muscle begins its development with the differentiation of the muscle cells and ends with the mature muscl…
cyan	25	25	13	0.00507922636729752	1	1	0.04	0.333333333333333	3	GO:0060435	BP	bronchiole development	The biological process whose specific outcome is the progression of a bronchiole from an initial condition to its mature state. This process begins with the formation of the bronchiole and ends with the mature structure. A bronchiole is the first airway branch that no longer contains cartilage; it is a branch of the bronchi.
cyan	25	25	14	0.00507922636729752	1	1	0.04	0.333333333333333	3	GO:0060743	BP	epithelial cell maturation involved in prostate gland development	The developmental process, independent of morphogenetic (shape) change, that is required for an epithelial cell of the prostate gland to attain its fully functional state. An epithelial cell is a cell usually found in a two-dimensional sheet with a free surface.
cyan	25	25	15	0.00507922636729752	1	1	0.04	0.333333333333333	3	GO:0072277	BP	metanephric glomerular capillary formation	The process that gives rise to a metanephric glomerular capillary. This process pertains to the initial formation of a structure from unspecified parts.
cyan	25	25	16	0.00507922636729752	1	1	0.04	0.333333333333333	3	GO:1905618	BP	positive regulation of miRNA mediated inhibition of translation	NA
cyan	25	25	17	0.00507922636729752	1	1	0.04	0.333333333333333	3	GO:0097513	CC	myosin II filament	A bipolar filament composed of myosin II molecules.
cyan	25	25	18	0.00507922636729752	1	1	0.04	0.333333333333333	3	GO:0004118	MF	cGMP-stimulated cyclic-nucleotide phosphodiesterase activity	Catalysis of the reaction: nucleoside 3',5'-cyclic phosphate + H2O = nucleoside 5'-phosphate; catalytic activity is increased in the presence of cGMP.
cyan	25	25	19	0.00507922636729752	1	1	0.04	0.333333333333333	3	GO:0031800	MF	type 3 metabotropic glutamate receptor binding	Interacting selectively and non-covalently with a type 3 metabotropic glutamate receptor.
cyan	25	25	20	0.00608541791761834	1	7	0.28	0.00514705882352941	1360	GO:1903508	BP	positive regulation of nucleic acid-templated transcription	NA
cyan	25	25	21	0.00610997450932552	1	7	0.28	0.00514327700220426	1361	GO:1902680	BP	positive regulation of RNA biosynthetic process	NA
cyan	25	25	22	0.00676679128627555	1	1	0.04	0.25	4	GO:0010754	BP	negative regulation of cGMP-mediated signaling	Any process that decreases the rate, frequency or extent of cGMP-mediated signaling. cGMP-mediated signaling is a series of molecular signals in which a cell uses cyclic GMP to convert an extracellular signal into a response.
cyan	25	25	23	0.00676679128627555	1	1	0.04	0.25	4	GO:0035087	BP	siRNA loading onto RISC involved in RNA interference	The transfer of small interfering RNA molecules (siRNAs) from the Dicer family of enzymes that cleave the double-stranded RNA, onto the nuclease-containing RNA-initiated silencing complex (RISC), in the context of RNA interference.
cyan	25	25	24	0.00676679128627555	1	1	0.04	0.25	4	GO:1900138	BP	negative regulation of phospholipase A2 activity	NA
cyan	25	25	25	0.00676679128627555	1	1	0.04	0.25	4	GO:0004977	MF	melanocortin receptor activity	Combining with melanocortin to initiate a change in cell activity.
cyan	25	25	26	0.00676679128627555	1	1	0.04	0.25	4	GO:0086006	MF	voltage-gated sodium channel activity involved in cardiac muscle cell action potential	Enables the transmembrane transfer of a sodium ion by a voltage-gated channel through the plasma membrane of a cardiac muscle cell contributing to the depolarization phase of an action potential. A voltage-gated channel is a channel whose open state is dependent on the voltage across the membrane in which it is embedded.
cyan	25	25	27	0.00845160810116508	1	1	0.04	0.2	5	GO:0035426	BP	extracellular matrix-cell signaling	Any process that mediates the transfer of information between the extracellular matrix and a cell.
cyan	25	25	28	0.00845160810116508	1	1	0.04	0.2	5	GO:0046069	BP	cGMP catabolic process	The chemical reactions and pathways resulting in the breakdown of cyclic GMP, guanosine 3',5'-phosphate.
cyan	25	25	29	0.00845160810116508	1	1	0.04	0.2	5	GO:0060426	BP	lung vasculature development	The biological process whose specific outcome is the progression of a lung vasculature from an initial condition to its mature state. This process begins with the formation of the lung vasculature and ends with the mature structure. The lung vasculature is composed of the tubule structures that carry blood or lymph in the lungs.
cyan	25	25	30	0.00845160810116508	1	1	0.04	0.2	5	GO:0060527	BP	prostate epithelial cord arborization involved in prostate glandular acinus morphogenesis	The branching morphogenesis process in which the prostate epithelial cords branch freely to create the structure of the prostate acini.
green	1292	1232	1	3.71843449873813e-12	6.82258361828472e-08	53	0.0430194805194805	0.233480176211454	227	GO:0034702	CC	ion channel complex	A protein complex that spans a membrane and forms a water-filled channel across the phospholipid bilayer allowing selective ion transport down its electrochemical gradient.
green	1292	1232	2	7.28138900182888e-12	1.33598925405556e-07	65	0.0527597402597403	0.205047318611987	317	GO:0097060	CC	synaptic membrane	A specialized area of membrane on either the presynaptic or the postsynaptic side of a synapse, the junction between a nerve fiber of one neuron and another neuron or muscle fiber or glial cell.
green	1292	1232	3	2.66103291734319e-11	4.88246319674128e-07	123	0.0998376623376623	0.15203955500618	809	GO:0050877	BP	nervous system process	A organ system process carried out by any of the organs or tissues of neurological system.
green	1292	1232	4	2.98997381195797e-11	5.48600395018049e-07	54	0.0438311688311688	0.219512195121951	246	GO:1902495	CC	transmembrane transporter complex	NA
green	1292	1232	5	3.23335199081278e-11	5.93255423274329e-07	26	0.0211038961038961	0.366197183098592	71	GO:0030594	MF	neurotransmitter receptor activity	Combining with a neurotransmitter and transmitting the signal to initiate a change in cell activity.
green	1292	1232	6	7.20516086786151e-11	1.32200291603523e-06	51	0.0413961038961039	0.221739130434783	230	GO:0045211	CC	postsynaptic membrane	A specialized area of membrane facing the presynaptic membrane on the tip of the nerve ending and separated from it by a minute cleft (the synaptic cleft). Neurotransmitters cross the synaptic cleft and transmit the signal to the postsynaptic membrane.
green	1292	1232	7	1.66022856349522e-10	3.04618736830104e-06	153	0.124188311688312	0.137962128043282	1109	GO:0045202	CC	synapse	The junction between an axon of one neuron and a dendrite of another neuron, a muscle fiber or a glial cell. As the axon approaches the synapse it enlarges into a specialized structure, the presynaptic terminal bouton, which contains mitochondria and synaptic vesicles. At the tip of the terminal bouton is the presynaptic membrane; facing it, and separated from it by a minute cleft (the synaptic c…
green	1292	1232	8	1.44759429753432e-09	2.65604601711597e-05	86	0.0698051948051948	0.16195856873823	531	GO:0098794	CC	postsynapse	The part of a synapse that is part of the post-synaptic cell.
green	1292	1232	9	1.00982289363367e-08	0.000185282304523906	88	0.0714285714285714	0.154385964912281	570	GO:0007268	BP	chemical synaptic transmission	The vesicular release of classical neurotransmitter molecules from a presynapse, across a chemical synapse, the subsequent activation of neurotransmitter receptors at the postsynapse of a target cell (neuron, muscle, or secretory cell) and the effects of this activation on the postsynaptic membrane potential and ionic composition of the postsynaptic cytosol. This process encompasses both spontane…
green	1292	1232	10	1.45538749255519e-08	0.000267034497134026	90	0.073051948051948	0.152027027027027	592	GO:0099536	BP	synaptic signaling	Cell-cell signaling to, from or within a synapse.
green	1292	1232	11	1.97414492160833e-08	0.000362216110216696	62	0.0503246753246753	0.174157303370787	356	GO:0042391	BP	regulation of membrane potential	Any process that modulates the establishment or extent of a membrane potential, the electric potential existing across any membrane arising from charges in the membrane itself and from the charges present in the media on either side of the membrane.
green	1292	1232	12	2.00549727933359e-08	0.000367968640812126	20	0.0162337662337662	0.344827586206897	58	GO:0005230	MF	extracellular ligand-gated ion channel activity	Enables the transmembrane transfer of an ion by a channel that opens when a specific extracellular ligand has been bound by the channel complex or one of its constituent parts.
green	1292	1232	13	4.21099968067542e-08	0.000772634221410327	30	0.0243506493506494	0.247933884297521	121	GO:0060078	BP	regulation of postsynaptic membrane potential	Any process that modulates the potential difference across a post-synaptic membrane.
green	1292	1232	14	6.10995796980339e-08	0.00112105508829953	19	0.0154220779220779	0.339285714285714	56	GO:0099060	CC	integral component of postsynaptic specialization membrane	The component of the postsynaptic specialization membrane consisting of the gene products and protein complexes having at least some part of their peptide sequence embedded in the hydrophobic region of the membrane.
green	1292	1232	15	1.00041357573859e-07	0.00183555882876517	15	0.0121753246753247	0.405405405405405	37	GO:1904315	MF	transmitter-gated ion channel activity involved in regulation of postsynaptic membrane potential	NA
green	1292	1232	16	1.85850239855027e-07	0.00340998020086003	192	0.155844155844156	0.118372379778052	1622	GO:0030054	CC	cell junction	A cellular component that forms a specialized region of connection between two or more cells, or between a cell and the extracellular matrix, or between two membrane-bound components of a cell, such as flagella.
green	1292	1232	17	1.86569343950448e-07	0.00342317432280283	411	0.333603896103896	0.103085026335591	3987	GO:0031224	CC	intrinsic component of membrane	The component of a membrane consisting of the gene products having some covalently attached portion, for example part of a peptide sequence or some other covalently attached group such as a GPI anchor, which spans or is embedded in one or both leaflets of the membrane.
green	1292	1232	18	2.28844324955772e-07	0.0041988356742885	15	0.0121753246753247	0.384615384615385	39	GO:0034707	CC	chloride channel complex	An ion channel complex through which chloride ions pass.
green	1292	1232	19	2.28844324955772e-07	0.0041988356742885	15	0.0121753246753247	0.384615384615385	39	GO:0099529	MF	neurotransmitter receptor activity involved in regulation of postsynaptic membrane potential	Neurotransmitter receptor activity occurring in the postsynaptic membrane that is involved in regulating postsynaptic membrane potential, either directly (ionotropic receptors) or indirectly (e.g. via GPCR activation of an ion channel).
green	1292	1232	20	2.62997475904495e-07	0.00482547768789567	9	0.00730519480519481	0.642857142857143	14	GO:0005237	MF	inhibitory extracellular ligand-gated ion channel activity	Enables the transmembrane transfer of an ion by a channel that opens when a specific extracellular inhibitory ligand has been bound by the channel complex or one of its constituent parts. Inhibitory ligands, such as GABA or glycine, open chloride-selective channels.
green	1292	1232	21	3.70552363491435e-07	0.00679889476534085	68	0.0551948051948052	0.155606407322654	437	GO:0098793	CC	presynapse	The part of a synapse that is part of the presynaptic cell.
green	1292	1232	22	5.22771431799513e-07	0.00959181023065747	24	0.0194805194805195	0.25531914893617	94	GO:0099634	CC	postsynaptic specialization membrane	The membrane component of the postsynaptic specialization. This is the region of the postsynaptic membrane in which the population of neurotransmitter receptors involved in synaptic transmission are concentrated.
green	1292	1232	23	5.69482805931218e-07	0.010448870523226	140	0.113636363636364	0.124888492417484	1121	GO:0043005	CC	neuron projection	A prolongation or process extending from a nerve cell, e.g. an axon or dendrite.
green	1292	1232	24	7.64119346028101e-07	0.0140200617609236	54	0.0438311688311688	0.166153846153846	325	GO:0005216	MF	ion channel activity	Enables the facilitated diffusion of an ion (by an energy-independent process) by passage through a transmembrane aqueous pore or channel without evidence for a carrier-mediated mechanism. May be either selective (it enables passage of a specific ion only) or non-selective (it enables passage of two or more ions of same charge but different size).
green	1292	1232	25	8.23787171629137e-07	0.0151148470250514	397	0.32224025974026	0.102319587628866	3880	GO:0016021	CC	integral component of membrane	The component of a membrane consisting of the gene products and protein complexes having at least some part of their peptide sequence embedded in the hydrophobic region of the membrane.
green	1292	1232	26	1.25459325291048e-06	0.0230192770044015	25	0.0202922077922078	0.238095238095238	105	GO:0015276	MF	ligand-gated ion channel activity	Enables the transmembrane transfer of an ion by a channel that opens when a specific ligand has been bound by the channel complex or one of its constituent parts.
green	1292	1232	27	1.28756517398592e-06	0.0236242458122937	9	0.00730519480519481	0.5625	16	GO:1902711	CC	GABA-A receptor complex	NA
green	1292	1232	28	1.28756517398592e-06	0.0236242458122937	9	0.00730519480519481	0.5625	16	GO:0004890	MF	GABA-A receptor activity	Combining with the amino acid gamma-aminobutyric acid (GABA, 4-aminobutyrate) to initiate a change in cell activity. GABA-A receptors function as chloride channels.
green	1292	1232	29	1.84962918548025e-06	0.0339369962951917	18	0.0146103896103896	0.290322580645161	62	GO:0005254	MF	chloride channel activity	Enables the facilitated diffusion of a chloride (by an energy-independent process) involving passage through a transmembrane aqueous pore or channel without evidence for a carrier-mediated mechanism.
green	1292	1232	30	1.93605417639397e-06	0.0355227220284766	33	0.0267857142857143	0.2	165	GO:0034703	CC	cation channel complex	An ion channel complex through which cations pass.
greenyellow	128	128	1	7.48049500960883e-05	1	2	0.015625	1	2	GO:0097402	BP	neuroblast migration	The orderly movement of a neuroblast from one site to another, often during the development of a multicellular organism or multicellular structure. A neuroblast is any cell that will divide and give rise to a neuron.
greenyellow	128	128	2	7.48049500960883e-05	1	2	0.015625	1	2	GO:0005009	MF	insulin-activated receptor activity	Combining with insulin and transmitting the signal across the plasma membrane to initiate a change in cell activity.
greenyellow	128	128	3	0.000205514029109675	1	4	0.03125	0.117647058823529	34	GO:0043243	BP	positive regulation of protein-containing complex disassembly	Any process that activates or increases the frequency, rate or extent of protein complex disassembly, the disaggregation of a protein complex into its constituent components.
greenyellow	128	128	4	0.000223135959689607	1	2	0.015625	0.666666666666667	3	GO:0005899	CC	insulin receptor complex	A disulfide-bonded, heterotetrameric receptor complex. The alpha chains are entirely extracellular, while each beta chain has one transmembrane domain. The ligand binds to the alpha subunit extracellular domain and the kinase is associated with the beta subunit intracellular domain.
greenyellow	128	128	5	0.000269543490595871	1	3	0.0234375	0.2	15	GO:0000900	MF	translation repressor activity, mRNA regulatory element binding	Antagonizes the ribosome-mediated translation of mRNA into a polypeptide via direct binding (through a selective and non-covalent interaction) to nucleic acid.
greenyellow	128	128	6	0.00032964524126352	1	3	0.0234375	0.1875	16	GO:0030014	CC	CCR4-NOT complex	The Ccr4-Not complex is an eukaryotically conserved deadenylase that can initiate cytoplasmic mRNA decay, and reduce translation by releasing poly(A)-binding protein (Pab1/PABPC1). Ccr4-Not contains seven core subunits, including two poly(A)-specific exonucleases, Ccr4/CNOT6/CNOT6L and Caf1/Pop2/CNOT7/CNOT8.
greenyellow	128	128	7	0.000409785760613997	1	6	0.046875	0.0540540540540541	111	GO:0043244	BP	regulation of protein-containing complex disassembly	Any process that modulates the frequency, rate or extent of protein complex disassembly, the disaggregation of a protein complex into its constituent components.
greenyellow	128	128	8	0.000443730407398755	1	2	0.015625	0.5	4	GO:1900365	BP	positive regulation of mRNA polyadenylation	NA
greenyellow	128	128	9	0.000653830126432043	1	18	0.140625	0.0202702702702703	888	GO:0009790	BP	embryo development	The process whose specific outcome is the progression of an embryo from its formation until the end of its embryonic life stage. The end of the embryonic stage is organism-specific. For example, for mammals, the process would begin with zygote formation and end with birth. For insects, the process would begin at zygote formation and end with larval hatching. For plant zygotic embryos, this would …
greenyellow	128	128	10	0.000735341758547808	1	2	0.015625	0.4	5	GO:0048743	BP	positive regulation of skeletal muscle fiber development	Any process that activates, maintains or increases the rate of skeletal muscle fiber development. Muscle fibers are formed by the maturation of myotubes. They can be classed as slow, intermediate/fast or fast.
greenyellow	128	128	11	0.000735341758547808	1	2	0.015625	0.4	5	GO:1902866	BP	regulation of retina development in camera-type eye	NA
greenyellow	128	128	12	0.000819685864896147	1	8	0.0625	0.0352422907488987	227	GO:0032984	BP	protein-containing complex disassembly	The disaggregation of a protein-containing macromolecular complex into its constituent components.
greenyellow	128	128	13	0.0010635577730862	1	4	0.03125	0.0769230769230769	52	GO:0043022	MF	ribosome binding	Interacting selectively and non-covalently with any part of a ribosome.
greenyellow	128	128	14	0.00109673938456047	1	2	0.015625	0.333333333333333	6	GO:0043559	MF	insulin binding	Interacting selectively and non-covalently with insulin, a polypeptide hormone produced by the islets of Langerhans of the pancreas in mammals, and by the homologous organs of other organisms.
greenyellow	128	128	15	0.00114437036453882	1	11	0.0859375	0.0260047281323877	423	GO:0001228	MF	DNA-binding transcription activator activity, RNA polymerase II-specific	Interacting selectively and non-covalently with a specific double-stranded genomic DNA sequence (sometimes referred to as a motif) within the regulatory region of a RNA polymerase II-transcribed gene to activate or increase transcription. Regulatory regions include promoters (proximal and distal) and enhancers. Genes are transcriptional units.
greenyellow	128	128	16	0.00121123239875222	1	11	0.0859375	0.0258215962441315	426	GO:0001216	MF	DNA-binding transcription activator activity	Interacting selectively and non-covalently with a specific double-stranded genomic DNA sequence in order to activate or increase the frequency, rate or extent of transcription by a RNA polymerase.
greenyellow	128	128	17	0.00127881150954517	1	3	0.0234375	0.12	25	GO:0030371	MF	translation repressor activity	Antagonizes ribosome-mediated translation of mRNA into a polypeptide.
greenyellow	128	128	18	0.00152670838423839	1	2	0.015625	0.285714285714286	7	GO:2000766	BP	negative regulation of cytoplasmic translation	NA
greenyellow	128	128	19	0.00159964614906219	1	19	0.1484375	0.0182516810758886	1041	GO:0000790	CC	nuclear chromatin	The ordered and organized complex of DNA, protein, and sometimes RNA, that forms the chromosome in the nucleus.
greenyellow	128	128	20	0.00171151545539829	1	16	0.125	0.0197775030902349	809	GO:0050877	BP	nervous system process	A organ system process carried out by any of the organs or tissues of neurological system.
greenyellow	128	128	21	0.00202404940690623	1	2	0.015625	0.25	8	GO:0048742	BP	regulation of skeletal muscle fiber development	Any process that modulates the frequency, rate or extent of skeletal muscle fiber development. Muscle fibers are formed by the maturation of myotubes. They can be classed as slow, intermediate/fast or fast.
greenyellow	128	128	22	0.00202404940690623	1	2	0.015625	0.25	8	GO:1990124	CC	messenger ribonucleoprotein complex	NA
greenyellow	128	128	23	0.0023750637059077	1	17	0.1328125	0.0185792349726776	915	GO:0000978	MF	RNA polymerase II cis-regulatory region sequence-specific DNA binding	Interacting selectively and non-covalently with a specific upstream regulatory DNA sequence (transcription factor recognition sequence or binding site) located in cis relative to the transcription start site (i.e., on the same strand of DNA) of a gene transcribed by RNA polymerase II.
greenyellow	128	128	24	0.0024062278466055	1	3	0.0234375	0.0967741935483871	31	GO:0006376	BP	mRNA splice site selection	Selection of a splice site by components of the assembling spliceosome.
greenyellow	128	128	25	0.00258757847740454	1	2	0.015625	0.222222222222222	9	GO:0043560	MF	insulin receptor substrate binding	Interacting selectively and non-covalently with any of the insulin receptor substrate (IRS) proteins, adaptor proteins that bind to the transphosphorylated insulin and insulin-like growth factor receptors, are themselves phosphorylated and in turn recruit SH2 domain-containing signaling molecules to form a productive signaling complex.
greenyellow	128	128	26	0.00263844020779962	1	3	0.0234375	0.09375	32	GO:0000289	BP	nuclear-transcribed mRNA poly(A) tail shortening	Shortening of the poly(A) tail of a nuclear-transcribed mRNA from full length to an oligo(A) length.
greenyellow	128	128	27	0.00280423152880815	1	6	0.046875	0.0372670807453416	161	GO:0009952	BP	anterior/posterior pattern specification	The regionalization process in which specific areas of cell differentiation are determined along the anterior-posterior axis. The anterior-posterior axis is defined by a line that runs from the head or mouth of an organism to the tail or opposite end of the organism.
greenyellow	128	128	28	0.00288402859034329	1	3	0.0234375	0.0909090909090909	33	GO:0010907	BP	positive regulation of glucose metabolic process	Any process that increases the rate, frequency or extent of glucose metabolism. Glucose metabolic processes are the chemical reactions and pathways involving glucose, the aldohexose gluco-hexose.
greenyellow	128	128	29	0.00303378635624002	1	9	0.0703125	0.0262390670553936	343	GO:0007389	BP	pattern specification process	Any developmental process that results in the creation of defined areas or spaces within an organism to which cells respond and eventually are instructed to differentiate.
greenyellow	128	128	30	0.00310428878693213	1	17	0.1328125	0.0181043663471778	939	GO:0000987	MF	cis-regulatory region sequence-specific DNA binding	Interacting selectively and non-covalently with a specific upstream regulatory DNA sequence (transcription factor recognition sequence or binding site) located in cis relative to the transcription start site (i.e., on the same strand of DNA) of a gene transcribed by some RNA polymerase. The proximal promoter is in cis with and relatively close to the core promoter.
lightcyan	21	21	1	0.00142450142450101	1	1	0.0476190476190476	1	1	GO:0000435	BP	positive regulation of transcription from RNA polymerase II promoter by galactose	Any process involving galactose that activates or increases the rate of transcription from an RNA polymerase II promoter.
lightcyan	21	21	2	0.00142450142450101	1	1	0.0476190476190476	1	1	GO:0015821	BP	methionine transport	The directed movement of methionine, 2-amino-4-(methylthio)butanoic acid, into, out of or within a cell, or between cells, by means of some agent such as a transporter or pore.
lightcyan	21	21	3	0.00142450142450101	1	1	0.0476190476190476	1	1	GO:0075341	CC	host cell PML body	A nuclear body that reacts against SP100 auto-antibodies (PML = promyelocytic leukemia) located within a cell of a host organism.
lightcyan	21	21	4	0.00142450142450101	1	1	0.0476190476190476	1	1	GO:0015191	MF	L-methionine transmembrane transporter activity	Enables the transfer of L-methionine from one side of a membrane to the other. L-methionine is 2-amino-4-(methylthio)butanoic acid.
lightcyan	21	21	5	0.00263937245389554	1	6	0.285714285714286	0.00576368876080692	1041	GO:0000790	CC	nuclear chromatin	The ordered and organized complex of DNA, protein, and sometimes RNA, that forms the chromosome in the nucleus.
lightcyan	21	21	6	0.0028470701423684	1	1	0.0476190476190476	0.5	2	GO:0045925	BP	positive regulation of female receptivity	Any process that activates or increases the receptiveness of a female to male advances.
lightcyan	21	21	7	0.0028470701423684	1	1	0.0476190476190476	0.5	2	GO:1904017	BP	cellular response to Thyroglobulin triiodothyronine	NA
lightcyan	21	21	8	0.00297031914871163	1	3	0.142857142857143	0.0145631067961165	206	GO:0007160	BP	cell-matrix adhesion	The binding of a cell to the extracellular matrix via adhesion molecules.
lightcyan	21	21	9	0.0034713100410799	1	2	0.0952380952380952	0.032258064516129	62	GO:0001725	CC	stress fiber	A contractile actin filament bundle that consists of short actin filaments with alternating polarity, cross-linked by alpha-actinin and possibly other actin bundling proteins, and with myosin present in a periodic distribution along the fiber.
lightcyan	21	21	10	0.0042677086448798	1	1	0.0476190476190476	0.333333333333333	3	GO:0002155	BP	regulation of thyroid hormone mediated signaling pathway	Any process that modulates the frequency, rate or extent of a thyroid hormone mediated signaling pathway.
lightcyan	21	21	11	0.0042677086448798	1	1	0.0476190476190476	0.333333333333333	3	GO:0006867	BP	asparagine transport	The directed movement of asparagine, alpha-aminosuccinamic acid, into, out of or within a cell, or between cells, by means of some agent such as a transporter or pore.
lightcyan	21	21	12	0.0042677086448798	1	1	0.0476190476190476	0.333333333333333	3	GO:1904071	BP	presynaptic active zone assembly	NA
lightcyan	21	21	13	0.0042677086448798	1	1	0.0476190476190476	0.333333333333333	3	GO:2001038	BP	regulation of cellular response to drug	NA
lightcyan	21	21	14	0.0042677086448798	1	1	0.0476190476190476	0.333333333333333	3	GO:0015182	MF	L-asparagine transmembrane transporter activity	Enables the transfer of L-asparagine from one side of a membrane to the other. L-asparagine is the L-enantiomer of alpha-aminosuccinamic acid.
lightcyan	21	21	15	0.0042677086448798	1	1	0.0476190476190476	0.333333333333333	3	GO:0033142	MF	progesterone receptor binding	Interacting selectively and non-covalently with a progesterone receptor.
lightcyan	21	21	16	0.00428080896207086	1	2	0.0952380952380952	0.0289855072463768	69	GO:0032432	CC	actin filament bundle	An assembly of actin filaments that are on the same axis but may be oriented with the same or opposite polarities and may be packed with different levels of tightness.
lightcyan	21	21	17	0.00465203533710047	1	2	0.0952380952380952	0.0277777777777778	72	GO:0042641	CC	actomyosin	Any complex of actin, myosin, and accessory proteins.
lightcyan	21	21	18	0.0048999131431171	1	6	0.285714285714286	0.00509337860780985	1178	GO:0000981	MF	DNA-binding transcription factor activity, RNA polymerase II-specific	Interacting selectively and non-covalently with a specific double-stranded genomic DNA sequence (sometimes referred to as a motif) within the regulatory region of a RNA polymerase II-transcribed gene to modulate transcription. Regulatory regions include promoters (proximal and distal) and enhancers. Genes are transcriptional units.
lightcyan	21	21	19	0.0049433368626989	1	4	0.19047619047619	0.008	500	GO:0003682	MF	chromatin binding	Interacting selectively and non-covalently with chromatin, the network of fibers of DNA, protein, and sometimes RNA, that make up the chromosomes of the eukaryotic nucleus during interphase.
lightcyan	21	21	20	0.00519379333844566	1	6	0.285714285714286	0.00503355704697987	1192	GO:0000785	CC	chromatin	The ordered and organized complex of DNA, protein, and sometimes RNA, that forms the chromosome.
lightcyan	21	21	21	0.0056864194202686	1	1	0.0476190476190476	0.25	4	GO:0051673	BP	membrane disruption in other organism	The disruption of the membranes of another organism, leading to damage to its cells and possibly death of that organism.
lightcyan	21	21	22	0.0056864194202686	1	1	0.0476190476190476	0.25	4	GO:1904016	BP	response to Thyroglobulin triiodothyronine	NA
lightcyan	21	21	23	0.00613062642996715	1	6	0.285714285714286	0.0048661800486618	1233	GO:0003700	MF	DNA-binding transcription factor activity	Interacting selectively and non-covalently with a specific double-stranded genomic DNA sequence (sometimes referred to as a motif) within the regulatory region of a gene to modulate transcription. Regulatory regions include promoters (proximal and distal) and enhancers. Genes are transcriptional units, and include bacterial operons.
lightcyan	21	21	24	0.00617933622571711	1	6	0.285714285714286	0.0048582995951417	1235	GO:0000228	CC	nuclear chromosome	A chromosome that encodes the nuclear genome and is found in the nucleus of a eukaryotic cell during the cell cycle phases when the nucleus is intact.
lightcyan	21	21	25	0.00624115172736602	1	7	0.333333333333333	0.00422705314009662	1656	GO:0140110	MF	transcription regulator activity	NA
lightcyan	21	21	26	0.00710320495373151	1	1	0.0476190476190476	0.2	5	GO:0002154	BP	thyroid hormone mediated signaling pathway	A series of molecular signals mediated by the detection of a thyroid hormone.
lightcyan	21	21	27	0.00710320495373151	1	1	0.0476190476190476	0.2	5	GO:0045924	BP	regulation of female receptivity	Any process that modulates the frequency, rate or extent of the willingness or readiness of a female to receive male advances.
lightcyan	21	21	28	0.00710320495373151	1	1	0.0476190476190476	0.2	5	GO:0045990	BP	carbon catabolite regulation of transcription	A transcription regulation process in which the presence of one carbon source leads to the modulation of the frequency, rate, or extent of transcription of specific genes involved in the metabolism of other carbon sources.
lightcyan	21	21	29	0.00710320495373151	1	1	0.0476190476190476	0.2	5	GO:2001023	BP	regulation of response to drug	NA
lightcyan	21	21	30	0.00710320495373151	1	1	0.0476190476190476	0.2	5	GO:0005290	MF	L-histidine transmembrane transporter activity	Enables the transfer of L-histidine from one side of a membrane to the other. L-histidine is 2-amino-3-(1H-imidazol-4-yl)propanoic acid.
magenta	137	135	1	2.10823440051039e-16	3.86818847805647e-12	27	0.2	0.0681818181818182	396	GO:0005198	MF	structural molecule activity	The action of a molecule that contributes to the structural integrity of a complex or its assembly within or outside a cell.
magenta	137	135	2	2.80279260032473e-16	5.14256386307581e-12	61	0.451851851851852	0.0265448215839861	2298	GO:0009653	BP	anatomical structure morphogenesis	The process in which anatomical structures are generated and organized. Morphogenesis pertains to the creation of form.
magenta	137	135	3	8.26300184796923e-16	1.51609557906539e-11	20	0.148148148148148	0.103626943005181	193	GO:0043292	CC	contractile fiber	Fibers, composed of actin, myosin, and associated proteins, found in cells of smooth or striated muscle.
magenta	137	135	4	4.35001725150323e-15	7.98141165305813e-11	88	0.651851851851852	0.0184486373165618	4770	GO:0048856	BP	anatomical structure development	The biological process whose specific outcome is the progression of an anatomical structure from an initial condition to its mature state. This process begins with the formation of the structure and ends with the mature structure, whatever form that may be including its natural destruction. An anatomical structure is any biological entity that occupies space and is distinguished from its surround…
magenta	137	135	5	8.57257890703698e-15	1.57289677786315e-10	25	0.185185185185185	0.0652741514360313	383	GO:0003779	MF	actin binding	Interacting selectively and non-covalently with monomeric or multimeric forms of actin, including actin filaments.
magenta	137	135	6	1.38035603960783e-14	2.53267726147245e-10	32	0.237037037037037	0.0465116279069767	688	GO:0030029	BP	actin filament-based process	Any cellular process that depends upon or alters the actin cytoskeleton, that part of the cytoskeleton comprising actin filaments and their associated proteins.
magenta	137	135	7	2.49829687187511e-14	4.58387510051645e-10	30	0.222222222222222	0.0491803278688525	610	GO:0030036	BP	actin cytoskeleton organization	A process that is carried out at the cellular level which results in the assembly, arrangement of constituent parts, or disassembly of cytoskeletal structures comprising actin filaments and their associated proteins.
magenta	137	135	8	6.29912514732135e-14	1.15576348203052e-09	90	0.666666666666667	0.0174081237911025	5170	GO:0032502	BP	developmental process	A biological process whose specific outcome is the progression of an integrated living unit: an anatomical structure (which may be a subcellular structure, cell, tissue, or organ), or organism over time from an initial condition to a later condition.
magenta	137	135	9	7.55140018978342e-14	1.38553090682146e-09	47	0.348148148148148	0.029559748427673	1590	GO:0009888	BP	tissue development	The process whose specific outcome is the progression of a tissue over time, from its formation to the mature structure.
magenta	137	135	10	1.12022483057944e-13	2.05538851914716e-09	23	0.17037037037037	0.0653409090909091	352	GO:0003012	BP	muscle system process	A organ system process carried out at the level of a muscle. Muscle tissue is composed of contractile cells or fibers.
magenta	137	135	11	2.52574155253392e-13	4.63423060058924e-09	16	0.118518518518519	0.111111111111111	144	GO:0005201	MF	extracellular matrix structural constituent	The action of a molecule that contributes to the structural integrity of the extracellular matrix.
magenta	137	135	12	3.04410619299733e-13	5.5853260429115e-09	63	0.466666666666667	0.0223087818696884	2824	GO:0048513	BP	animal organ development	Development of a tissue or tissues that work together to perform a specific function or functions. Development pertains to the process whose specific outcome is the progression of a structure over time, from its formation to the mature structure. Organs are commonly observed as visibly distinct structures, but may also exist as loosely associated clusters of cells that work together to perform a …
magenta	137	135	13	3.17250285647869e-13	5.8209082410671e-09	29	0.214814814814815	0.0464	625	GO:0097435	BP	supramolecular fiber organization	A process that is carried out at the cellular level which results in the assembly, arrangement of constituent parts, or disassembly of a supramolecular fiber, a polymer consisting of an indefinite number of protein or protein complex subunits that have polymerised to form a fiber-shaped structure.
magenta	137	135	14	6.46818024700763e-13	1.18678171172096e-08	35	0.259259259259259	0.0368033648790747	951	GO:0072359	BP	circulatory system development	The process whose specific outcome is the progression of the circulatory system over time, from its formation to the mature structure. The circulatory system is the organ system that passes nutrients (such as amino acids and electrolytes), gases, hormones, blood cells, etc. to and from cells in the body to help fight diseases and help stabilize body temperature and pH to maintain homeostasis.
magenta	137	135	15	6.84375482894033e-13	1.25569213601397e-08	80	0.592592592592593	0.0183234081539166	4366	GO:0007275	BP	multicellular organism development	The biological process whose specific outcome is the progression of a multicellular organism over time from an initial condition (e.g. a zygote or a young adult) to a later condition (e.g. a multicellular animal or an aged adult).
magenta	137	135	16	8.43128030794111e-13	1.54697131090104e-08	17	0.125925925925926	0.092896174863388	183	GO:0030016	CC	myofibril	The contractile element of skeletal and cardiac muscle; a long, highly organized bundle of actin, myosin, and other proteins that contracts by a sliding filament mechanism.
magenta	137	135	17	8.85435288500122e-13	1.62459666734002e-08	20	0.148148148148148	0.0719424460431655	278	GO:0006936	BP	muscle contraction	A process in which force is generated within muscle tissue, resulting in a change in muscle geometry. Force generation involves a chemo-mechanical energy conversion step that is carried out by the actin/myosin complex activity, which generates force through ATP hydrolysis.
magenta	137	135	18	1.61469458357871e-12	2.96264162195022e-08	33	0.244444444444444	0.0378440366972477	872	GO:0008092	MF	cytoskeletal protein binding	Interacting selectively and non-covalently with any protein component of any cytoskeleton (actin, microtubule, or intermediate filament cytoskeleton).
magenta	137	135	19	1.63246781623686e-12	2.99525194923138e-08	24	0.177777777777778	0.054421768707483	441	GO:0015629	CC	actin cytoskeleton	The part of the cytoskeleton (the internal framework of a cell) composed of actin and associated proteins. Includes actin cytoskeleton-associated complexes.
magenta	137	135	20	3.00187262098466e-12	5.50783588498266e-08	33	0.244444444444444	0.0369955156950673	892	GO:0009887	BP	animal organ morphogenesis	Morphogenesis of an animal organ. An organ is defined as a tissue or set of tissues that work together to perform a specific function or functions. Morphogenesis is the process in which anatomical structures are generated and organized. Organs are commonly observed as visibly distinct structures, but may also exist as loosely associated clusters of cells that work together to perform a specific f…
magenta	137	135	21	3.3104141895318e-12	6.07394795495294e-08	30	0.222222222222222	0.0407055630936228	737	GO:0099512	CC	supramolecular fiber	A polymer consisting of an indefinite number of protein or protein complex subunits that have polymerised to form a fiber-shaped structure.
magenta	137	135	22	1.90329625899363e-11	3.49216797600151e-07	25	0.185185185185185	0.0462107208872458	541	GO:0061061	BP	muscle structure development	The progression of a muscle structure over time, from its formation to its mature state. Muscle structures are contractile cells, tissues or organs that are found in multicellular organisms.
magenta	137	135	23	2.49258984120588e-11	4.57340384064455e-07	37	0.274074074074074	0.0307820299500832	1202	GO:0007010	BP	cytoskeleton organization	A process that is carried out at the cellular level which results in the assembly, arrangement of constituent parts, or disassembly of cytoskeletal structures.
magenta	137	135	24	2.91935616314384e-11	5.35643468813631e-07	11	0.0814814814814815	0.159420289855072	69	GO:0032432	CC	actin filament bundle	An assembly of actin filaments that are on the same axis but may be oriented with the same or opposite polarities and may be packed with different levels of tightness.
magenta	137	135	25	9.24245722475842e-11	1.69580605159867e-06	19	0.140740740740741	0.0595611285266458	319	GO:0031012	CC	extracellular matrix	A structure lying external to one or more cells, which provides structural support, biochemical or biomechanical cues for cells or tissues.
magenta	137	135	26	3.56167434038674e-10	6.53496007974158e-06	14	0.103703703703704	0.0843373493975904	166	GO:0030017	CC	sarcomere	The repeating unit of a myofibril in a muscle cell, composed of an array of overlapping thick and thin filaments between two adjacent Z discs.
magenta	137	135	27	1.24761095690865e-09	2.28911658373599e-05	24	0.177777777777778	0.0394736842105263	608	GO:0001568	BP	blood vessel development	The process whose specific outcome is the progression of a blood vessel over time, from its formation to the mature structure. The blood vessel is the vasculature carrying blood.
magenta	137	135	28	1.54679690672746e-09	2.83806296446355e-05	19	0.140740740740741	0.0503978779840849	377	GO:0007015	BP	actin filament organization	A process that is carried out at the cellular level which results in the assembly, arrangement of constituent parts, or disassembly of cytoskeletal structures comprising actin filaments. Includes processes that control the spatial distribution of actin filaments, such as organizing filaments into meshworks, bundles, or other structures, as by cross-linking.
magenta	137	135	29	3.04179102208377e-09	5.5810781673193e-05	24	0.177777777777778	0.0377358490566038	636	GO:0001944	BP	vasculature development	The process whose specific outcome is the progression of the vasculature over time, from its formation to the mature structure. The vasculature is an interconnected tubular multi-tissue structure that contains fluid that is actively transported around the organism.
magenta	137	135	30	4.65777621163758e-09	8.54608779311263e-05	9	0.0666666666666667	0.145161290322581	62	GO:0001725	CC	stress fiber	A contractile actin filament bundle that consists of short actin filaments with alternating polarity, cross-linked by alpha-actinin and possibly other actin bundling proteins, and with myosin present in a periodic distribution along the fiber.
midnightblue	22	22	1	1.21464354231951e-21	2.22862797144783e-17	13	0.590909090909091	0.0935251798561151	139	GO:0006119	BP	oxidative phosphorylation	The phosphorylation of ADP to ATP that accompanies the oxidation of a metabolite through the operation of the respiratory chain. Oxidation of compounds establishes a proton gradient across the membrane, providing the energy for ATP synthesis.
midnightblue	22	22	2	1.77157784301435e-19	3.25049102636272e-15	11	0.5	0.120879120879121	91	GO:0042775	BP	mitochondrial ATP synthesis coupled electron transport	The transfer of electrons through a series of electron donors and acceptors, generating energy that is ultimately used for synthesis of ATP, as it occurs in the mitochondrial inner membrane or chloroplast thylakoid membrane.
midnightblue	22	22	3	2.01077876603898e-19	3.68937687992832e-15	11	0.5	0.119565217391304	92	GO:0042773	BP	ATP synthesis coupled electron transport	The transfer of electrons through a series of electron donors and acceptors, generating energy that is ultimately used for synthesis of ATP.
midnightblue	22	22	4	2.57920332309435e-19	4.73232225721352e-15	11	0.5	0.117021276595745	94	GO:0070469	CC	respirasome	The protein complexes that form the electron transport system (the respiratory chain), associated with a cell membrane, usually the plasma membrane (in prokaryotes) or the inner mitochondrial membrane (on eukaryotes). The respiratory chain complexes transfer electrons from an electron donor to an electron acceptor and are associated with a proton pump to create a transmembrane electrochemical gra…
midnightblue	22	22	5	1.27639651471239e-18	2.34193232519428e-14	11	0.5	0.101851851851852	108	GO:0022904	BP	respiratory electron transport chain	A process in which a series of electron carriers operate together to transfer electrons from donors such as NADH and FADH2 to any of several different terminal electron acceptors to generate a transmembrane electrochemical gradient.
midnightblue	22	22	6	1.48675753717484e-17	2.72790272920839e-13	13	0.590909090909091	0.0460992907801418	282	GO:0046034	BP	ATP metabolic process	The chemical reactions and pathways involving ATP, adenosine triphosphate, a universally important coenzyme and enzyme regulator.
midnightblue	22	22	7	2.04714849246441e-16	3.75610805397369e-12	11	0.5	0.0650887573964497	169	GO:0022900	BP	electron transport chain	A process in which a series of electron carriers operate together to transfer electrons from donors to any of several different terminal electron acceptors to generate a transmembrane electrochemical gradient.
midnightblue	22	22	8	2.33602248870473e-16	4.28613406227544e-12	11	0.5	0.064327485380117	171	GO:0045333	BP	cellular respiration	The enzymatic release of energy from inorganic and organic compounds (especially carbohydrates and fats) which either requires oxygen (aerobic respiration) or does not (anaerobic respiration).
midnightblue	22	22	9	5.16241115267327e-16	9.47199198292492e-12	13	0.590909090909091	0.0351351351351351	370	GO:0005743	CC	mitochondrial inner membrane	The inner, i.e. lumen-facing, lipid bilayer of the mitochondrial envelope. It is highly folded to form cristae.
midnightblue	22	22	10	1.38370949697102e-15	2.53883018504243e-11	10	0.454545454545455	0.0757575757575758	132	GO:0098800	CC	inner mitochondrial membrane protein complex	Any protein complex that is part of the inner mitochondrial membrane.
midnightblue	22	22	11	2.93090217559364e-15	5.37761931177921e-11	13	0.590909090909091	0.0307328605200946	423	GO:0019866	CC	organelle inner membrane	The inner, i.e. lumen-facing, lipid bilayer of an organelle envelope; usually highly selective to most ions and metabolites.
midnightblue	22	22	12	1.17064218481882e-14	2.14789428070557e-10	11	0.5	0.0452674897119342	243	GO:0015980	BP	energy derivation by oxidation of organic compounds	The chemical reactions and pathways by which a cell derives energy from organic compounds; results in the oxidation of the compounds from which energy is released.
midnightblue	22	22	13	1.34628267450664e-14	2.47015945118479e-10	13	0.590909090909091	0.0273109243697479	476	GO:0006091	BP	generation of precursor metabolites and energy	The chemical reactions and pathways resulting in the formation of precursor metabolites, substances from which energy is derived, and any process involved in the liberation of energy from these substances.
midnightblue	22	22	14	1.98597062313669e-13	3.64385889933119e-09	13	0.590909090909091	0.0221465076660988	587	GO:0031966	CC	mitochondrial membrane	Either of the lipid bilayers that surround the mitochondrion and form the mitochondrial envelope.
midnightblue	22	22	15	2.00434099903778e-13	3.67756486503451e-09	6	0.272727272727273	0.3	20	GO:1900118	BP	negative regulation of execution phase of apoptosis	NA
midnightblue	22	22	16	2.36716210073199e-13	4.34326902242305e-09	8	0.363636363636364	0.0952380952380952	84	GO:0005746	CC	mitochondrial respirasome	The protein complexes that form the mitochondrial electron transport system (the respiratory chain), associated with the inner mitochondrial membrane. The respiratory chain complexes transfer electrons from an electron donor to an electron acceptor and are associated with a proton pump to create a transmembrane electrochemical gradient.
midnightblue	22	22	17	2.49535662032123e-13	4.57848032696539e-09	7	0.318181818181818	0.155555555555556	45	GO:0003954	MF	NADH dehydrogenase activity	Catalysis of the reaction: NADH + H+ + acceptor = NAD+ + reduced acceptor.
midnightblue	22	22	18	2.49535662032123e-13	4.57848032696539e-09	7	0.318181818181818	0.155555555555556	45	GO:0008137	MF	NADH dehydrogenase (ubiquinone) activity	Catalysis of the reaction: NADH + ubiquinone + 5 H(+)(in) <=> NAD(+) + ubiquinol + 4 H(+)(out).
midnightblue	22	22	19	3.85117393083458e-13	7.06613392829528e-09	6	0.272727272727273	0.272727272727273	22	GO:0048019	MF	receptor antagonist activity	The activity of a gene product that interacts with a receptor to decrease the ability of the receptor agonist to bind and activate the receptor.
midnightblue	22	22	20	4.70426228011847e-13	8.63138043156137e-09	13	0.590909090909091	0.0207006369426752	628	GO:0005740	CC	mitochondrial envelope	The double lipid bilayer enclosing the mitochondrion and separating its contents from the cell cytoplasm; includes the intermembrane space.
[truncated: 221 more rows]

## Sheet: 8. Module Female Bias
Module	Mean Connectivity Male plaques	Mean Connectivity in Female plaques	Difference in connectivity (Female - Male)	p-value T test
magenta	0.59	0.67	0.08	0.005
black	0.69	0.76	0.07	<0.001
turquoise	0.57	0.64	0.07	<0.001
[truncated: 12 more rows]

## Sheet: 9. Mod Overlap STARNET Blue
AE Module	STARNET Module	Size AE Module	Matching Genes	STARNET Overlapping genes	p-value hypergeometric test	Genes
[truncated: 16 more rows]

[truncated: 13 more sheets: 10. CAD enrichment of modules, 11. Module Male Bias, 12. DEGs SMC EC subclusters, 13. Enrichments SMC EC subclust, 14. Summary DEGs Mice, 15. DEGs Female 30w vs 18w, 16. DEGs Male 30w vs 18w, 17. DEGs Female 30w vs Male 30w, 18. DEGs Female 18w vs Male 18w, 19. Enrichment Female 30w_18w , 20. Enrichment Male 30w_18w, 21. Enrich_Female 30w_Male 30w, 22. Enrich_Female 18w_Male 18w]
